# Supplementary material for: Prevalence of aspiration pneumonia among stroke patients in Ethiopia: A systematic review and meta-analysis
Source: PLOS Glob Public Health. 2025 Jul 17;5(7):e0004869. doi: 10.1371/journal.pgph.0004869 (PMC12270159; doi:10.1371/journal.pgph.0004869)
Supplement: S1 Data — (XLS) [file pgph.0004869.s005.xls]

## Sheet: Sheet1
StudyID	Authors	Publicationstatus	Year	StudyDesign	Region	Datasource	Studyperiod	Male	Female	Urban	Rural	Meanage	Ischemic	Hemorrhagic	n	events	pub_cat	region_cat	d_source_cat	design_cat	quality	p	SEp	_meta_id	_meta_studylabel	_meta_es	_meta_se	_meta_cil	_meta_ciu	_meta_studysize	_meta_weight
1	Abdella (2019)	Unpublished	2019	Retrospective cross-sectional	Amhara	Patient records	July 1, 2015 - September 20, 2017	49.7	50.3	35.1	64.9	65	60.3	39.7	151	45	Unpublished	Amhara	Patient records	Cross-sectional	Moderate	29.8013	3.72215	1	Abdella (2019)	29.8013	3.72215	22.506	37.0966	151	0.0102626
2	Adem (2023)	Published	2023	Retrospective cross-sectional	Harari	Patient records	October 2017 - October 2019	61.6	38.4			60.32	43.75	56.25	112	39	Published	Harari	Patient records	Cross-sectional	Low	34.8214	4.5016	2	Adem (2023)	34.8214	4.5016	25.9985	43.6444	112	0.00962914
3	Asgedom (2020)	Published	2020	Retrospective cross-sectional	Tigray	Patient records	September 2018 to September 2019	41.7	58.3	46.8	53.2	61.2	55.6	44.4	216	92	Published	Tigray	Patient records	Cross-sectional	High	42.5926	3.36453	3	Asgedom (2020)	42.5926	3.36453	35.9982	49.1869	216	0.0105366
4	Asres (2020)	Published	2020	Retrospective cross-sectional	Addis Ababa	Patient records	July 1/2015 to Feb 30/2018	57.1	42.9			52.49	51.2	37.6	170	18	Published	Addis Ababa	Patient records	Cross-sectional	Low	10.5882	2.35985	4	Asres (2020)	10.5882	2.35985	5.96301	15.2135	170	0.0112163
5	Ayehu (2022)	Published	2022	Cross-sectional	Amhara	Patient records and interview	December 2020-June 2021	46.75	53.25	31.6	68.4	61	60.29	39.71	554	160	Published	Amhara	Patient records and interview	Cross-sectional	Moderate	28.8809	1.9255	5	Ayehu (2022)	28.8809	1.9255	25.107	32.6548	554	0.0114555
6	Ayele (2023)	Published	2023	Retrospective cross-sectional	Harari	Patient records	January 2019 to June 2021	62.8	37.2	29	71	54.7	58.6	41.4	290	110	Published	Harari	Patient records	Cross-sectional	Moderate	37.931	2.84928	6	Ayele (2023)	37.931	2.84928	32.3465	43.5155	290	0.0109045
7	Bekele (2023)	Published	2023	Cross-sectional	Oromia	Patient records and interview	April 1, 2020 - March 31, 2022	63	37	37.8	62.2	57.9	64.4	25.2	135	17	Published	Oromia	Patient records and interview	Cross-sectional	Low	12.5926	2.85539	7	Bekele (2023)	12.5926	2.85539	6.99614	18.189	135	0.0109003
8	Beyene (2021)	Published	2021	Retrospective cross-sectional	Oromia	Patient records	February 2014 to March 2017	72.5	27.5	42	58	57.3	73.2	26.8	153	46	Published	Oromia	Patient records	Cross-sectional	Low	30.0654	3.70709	8	Beyene (2021)	30.0654	3.70709	22.7996	37.3311	153	0.0102744
9	Fekadu (2019)	Published	2019	Prospective cohort	Oromia	Patient records and interview	March 10 to July 10, 2017	62.9	37.1	27.6	72.4	55.14	51.7	48.3	116	23	Published	Oromia	Patient records and interview	Cohort	High	19.8276	3.70185	9	Fekadu (2019)	19.8276	3.70185	12.5721	27.0831	116	0.0102785
10	Gadisa (2020)	Published	2020	Retrospective cross-sectional	Oromia	Patient records	April 2016 to May 2019	49.5	50.5	36	64	63.4	80.2	18	111	24	Published	Oromia	Patient records	Cross-sectional	High	21.6216	3.90734	10	Gadisa (2020)	21.6216	3.90734	13.9634	29.2799	111	0.0101159
11	Gidey (2023)	Published	2023	Prospective cohort	Tigray	Patient records and interview	November 1, 2017 to October 31, 2018	42.6	57.4	53.7	46.3	64.3	62.9	37.1	272	32	Published	Tigray	Patient records and interview	Cohort	Moderate	11.7647	1.95356	11	Gidey (2023)	11.7647	1.95356	7.93579	15.5936	272	0.0114412
12	Greffie (2015)	Published	2015	Retrospective cohort	Amhara	Patient records	June 2010- May 2013	46.9	53.1	55.4	44.6	68	69.4	30.6	98	19	Published	Amhara	Patient records	Cohort	Moderate	19.3878	3.99348	12	Greffie (2015)	19.3878	3.99348	11.5607	27.2148	98	0.0100467
13	Gufue (2020)	Published	2020	Retrospective cohort	Tigray	Patient records	March 1, 2012-February 28, 2019	50.1	49.9	56.7	43.3	64.3	56.6	43.4	503	183	Published	Tigray	Patient records	Cohort	High	36.3817	2.14511	13	Gufue (2020)	36.3817	2.14511	32.1774	40.586	503	0.0113393
14	Kefale (2020)	Published	2020	Retrospective cross-sectional	Amhara	Patient records	2015–2019	53.1	46.9	46.6	53.4	61.08	65.7	31.5	597	125	Published	Amhara	Patient records	Cross-sectional	High	20.938	1.66519	14	Kefale (2020)	20.938	1.66519	17.6743	24.2017	597	0.0115795
15	Lidetu (2023)	Published	2023	Retrospective cohort	Amhara	Patient records	July 2017 to June 2021	60.21	39.79	22.9	77.1	67	69.01	30.99	568	131	Published	Amhara	Patient records	Cohort	High	23.0634	1.76748	15	Lidetu (2023)	23.0634	1.76748	19.5992	26.5276	568	0.0115326
16	Mamushet (2015)	Published	2015	Prospective cohort	Addis Ababa	Patient records and interview	June 2008 - February 2009	60.6	39.4			52.76	60.5	39.4	71	24	Published	Addis Ababa	Patient records and interview	Cohort	Low	33.8028	5.61393	16	Mamushet (2015)	33.8028	5.61393	22.7997	44.8059	71	0.00868785
17	Mosisa (2023)	Published	2023	Retrospective cohort	Oromia	Patient records	April 1, 2017 to March 31, 2022	62.29	37.71	40.63	59.38	55.43	54.58	45.42	480	127	Published	Oromia	Patient records	Cohort	High	26.4583	2.01339	17	Mosisa (2023)	26.4583	2.01339	22.5122	30.4045	480	0.0114102
18	Mulugeta (2020)	Published	2020	Retrospective cohort	Amhara	Patient records	March 2017 to April 2019	46.3	53.7	46.3	46.3	58.3	50	30	162	32	Published	Amhara	Patient records	Cohort	Moderate	19.7531	3.12805	18	Mulugeta (2020)	19.7531	3.12805	13.6222	25.884	162	0.0107099
19	Teshome (2023)	Unpublished	2023	Cross-sectional	Sidama	Patient records	September 11, 2021 to September 11, 2022	58.6	41.4	40.6	59.4	56.14	42.9	57.1	266	47	Unpublished	Oromia	Patient records	Cross-sectional	High	17.6692	2.33856	19	Teshome (2023)	17.6692	2.33856	13.0857	22.2527	266	0.0112289
20	Wubshet (2023)	Published	2023	Prospective cohort	Oromia	Patient records and interview	July 1, 2020, to January 31, 2021	52.9	47.1	60.1	39.9	57	48.4	51.6	153	32	Published	Oromia	Patient records and interview	Cohort	Low	20.915	3.28799	20	Wubshet (2023)	20.915	3.28799	14.4707	27.3594	153	0.0105935
21	Zewudie (2020)	Published	2020	Retrospective cross-sectional	Oromia	Patient records	February 1st, 2016 to March 30th, 2018	67.3	32.7			62.33	70.9	29.1	220	16	Published	Oromia	Patient records	Cross-sectional	Moderate	7.27273	1.75082	21	Zewudie (2020)	7.27273	1.75082	3.84119	10.7043	220	0.0115404
22	Abas (2024)	Published	2024	Retrospective cohort	Harari	Patient records	September 2016 to August 2022	62.5	37.5	51.1	48.9	61.02	64.6	35.4	395	169	Published	Harari	Patient records	Cohort	High	42.7848	2.48944	22	Abas (2024)	42.7848	2.48944	37.9056	47.664	395	0.0111378
23	Addisu (2025)	Published	2025	Retrospective cohort	Amhara	Patient records	November 2018 to November 2021	59.7	40.3	34.5	65.5	66.07	100	0	278	57	Published	Amhara	Patient records	Cohort	Moderate	20.5036	2.4214	23	Addisu (2025)	20.5036	2.4214	15.7577	25.2495	278	0.0111794
24	Ayehu (2025)	Published	2025	Retrospective cohort	Amhara	Patient records and interview	June 2022 to December 2022	44	56	32.27	67.73	61.3	67.7	32.3	403	82	Published	Amhara	Patient records and interview	Cohort	Moderate	20.3474	2.0054	24	Ayehu (2025)	20.3474	2.0054	16.4169	24.2779	403	0.0114144
25	Nigus (2024)	Published	2024	Retrospective cross-sectional	Amhara	Patient records	January 1st, 2019 to December 30, 2020	55.8	44.2	42.1	57.9	61.15	60.3	39.7	242	56	Published	Amhara	Patient records	Cross-sectional	High	23.1405	2.71099	25	Nigus (2024)	23.1405	2.71099	17.8271	28.4539	242	0.0109967
26	Nigussie (2024)	Published	2024	Cross-sectional	Oromia	Patient records and interview	December 5, 2023 to March 15, 2024	64.5	34.5	34	66	60.5	58	42	200	71	Published	Oromia	Patient records and interview	Cross-sectional	Moderate	35.5	3.3836	26	Nigussie (2024)	35.5	3.3836	28.8683	42.1317	200	0.0105224
27	Hussein (2024)	Unpublished	2024	Case-control	Oromia	Patient records	January 30, 2021 to January 30, 2023	59.8	40.2	38.2	61.8	59.7	58.8	29.9	204	47	Unpublished	Oromia	Patient records	Cross-sectional	High	23.0392	2.94818	27	Hussein (2024)	23.0392	2.94818	17.2609	28.8175	204	0.0108367
