# Supplementary material for: Prevalence of aspiration pneumonia among stroke patients in Ethiopia: A systematic review and meta-analysis
Source: PLOS Glob Public Health. 2025 Jul 17;5(7):e0004869. doi: 10.1371/journal.pgph.0004869 (PMC12270159; doi:10.1371/journal.pgph.0004869)
Supplement: S1 Table — (XLSX) [file pgph.0004869.s006.xlsx]

## Sheet: Sheet1
	Title: Prevalence of aspiration pneumonia among stroke survivors in Ethiopia: A systematic review and meta-analysis
	Inclusion status of identified studies with reason for exclusion
No	Title	Author(s)	Year of publication	Date of search	Included?	Reason for exclusion
1	Application of Greek Stroke Score in Ethiopia. A validation study. The Internet Journal of Neurology 11(1), Internet Scientific Publishers, LLC, ISSN 1531-295X, doi:10.5580/2653, cited by 2 (0.13 per year)	Anonmous	2019	2024-03-25	No	Outcome not reported
2	Incidence and predictors of post stroke seizure among adult stroke patients admitted at Felege Hiwot compressive specialized hospital, Bahir Dar, North West Ethiopia …. BMC neurology, Springer, doi:10.1186/s12883-023-03083-z, cited by 5 (5.00 per year)	T Lidetu, D Zewdu	2023	2024-03-25	Yes
3	… depression among outpatient stroke patients who have a follow-up at the outpatient neurology clinic of zewditu memorial hospital in Addis Ababa, Ethiopia. Depression Research …, hindawi.com, cited by 5 (2.50 per year)	TY Wubshet, SG Geberemichael, TM Adilo, ...	2022	2024-03-25	No	Outcome not reported
4	… hyperglycemia on short term outcome of acute stroke patients admitted to Tikur Anbessa Specialized hospital, Addis Ababa, Ethiopia: a cross-sectional study. BMC neurology, Springer, doi:10.1186/s12883-019-1578-x, cited by 15 (3.00 per year)	YZ Zewde, AT Mengesha, YF Gebreyes, H Naess	2019	2024-03-25	No	Outcome not reported
5	… of admission hyperglycemia on short term outcome of acute stroke patients admitted to Tikur Anbessa Teaching Hospital, Addis Ababa, Ethiopia: a cross-sectional …., researchsquare.com	YZ Zewde, AT Mengesha, YF Gebreyes, H Naess	2019	2024-03-25	No	Duplicate
6	… of hospital arrival time and associated factors of patients with acute ischemic stroke to introduce thrombolytic therapy at Jimma Medical Center, Jimma, Ethiopia., researchsquare.com	YD Bejiga, MN Geleta, ET Asefa, KN Tukeni	2023	2024-03-25	No	Outcome not reported
7	30-day and 60-day rates and predictors of mortality among adult stroke patients: Prospective cohort study. Annals of Medicine and Surgery 53, pp. 1-11, ISSN 2049-0801, doi:10.1016/j.amsu.2020.03.001, cited by 11 (2.75 per year)	G. Fekadu	2020	2024-03-25	No	Duplicate publication with the same data source
8	A Prospective Study of Stroke Characteristics, Risk Factors, and Mortality in a Tertiary Hospital of Northern Ethiopia. International Journal of General Medicine, pp. 5051-5061, Informa UK Limited, ISSN 1178-7074, doi:10.2147/ijgm.s433353	Kibreab Gidey, Abraha Hailu	2023	2024-03-25	Yes
9	A Survey of Stroke Image Analysis Techniques. Lecture Notes of the Institute for Computer Sciences, Social Informatics and Telecommunications Engineering, pp. 446-467, Springer International Publishing, ISSN 1867-8211, doi:10.1007/978-3-030-93709-6_30	Henok Yared Agizew, Asrat Mulatu Beyene	2022	2024-03-25	No	Outcome not reported
10	A Two Year Retrospective Cross-Sectional Study on Prevalence, associated Factors and Treatment outcome among Patients admitted to Medical Ward (Stroke Unit) at Jimma University Medical Center, Jimma, South West, Ethiopia, 2018.., cited by 12 (2.00 per year)	Hayet Asefa, Desalew Tilahun Beyene	2018	2024-03-25	No	Outcome not reported
11	Adherence to anti-hypertensive medication and contributing factors among non-comorbid hypertensive patients in two hospitals of jimma town, south west ethiopia. Gulhane Medical Journal 58(1), pp. 60-66, ISSN 1302-0471, doi:10.5455/gulhane.1286, cited by 5 (0.63 per year)	T.R. Dego	2016	2024-03-25	No	Outcome not reported
12	Admission and inpatient mortality of hypertension complications in Addis Ababa. Integrated Blood Pressure Control 13, pp. 103-110, ISSN 1178-7104, doi:10.2147/IBPC.S268184, cited by 10 (2.50 per year)	A.B. Zeru	2020	2024-03-25	No	Outcome not reported
13	ADMISSION PATTERNS AND OUTCOMES IN THE MEDICAL INTENSIVE CARE UNIT OF ST. PAUL’S HOSPITAL MILLENNIUM MEDICAL COLLEGE, ADDIS ABABA, ETHIOPIA. Ethiop Med J. 2017;55(1):19-26. PubMed PMID: 29148635.	Kedir S, Berhane A, Bayisa T, Wuletaw T.	2017	2024-03-23	No	Outcome not reported
14	AI-Based Heart Disease and Brain Stroke Prediction Using Multi-modal Patient Data. Pan-African Conference on Artificial Intelligence, pp. 67-78, Springer Nature Switzerland, ISSN 1865-0929, doi:10.1007/978-3-031-31327-1_4	Gizeaddis Lamesgin Simegn, Mizanu Zelalem Degu	2023	2024-03-25	No	Outcome not reported
15	Clinical pattern and predictors of stroke treatment outcome among hospitalised patients who had a stroke at Felege Hiwot comprehensive specialised hospital, northwest Ethiopia: a retrospective cross-sectional study. BMJ Open. 2020;10(12):e040238.	B Kefale, A Ewunetei, M Molla, GT Tegegne, A Degu	2020	2024-03-25	Yes
16	Anticoagulation Control, Outcomes, and Associated Factors in Patients with Atrial Fibrillation Receiving Warfarin at Tertiary Care Hospital in Ethiopia. Clinical and Applied Thrombosis/Hemostasis 27, ISSN 1076-0296, doi:10.1177/10760296211049786, cited by 2 (0.67 per year)	N.S. Yimer	2021	2024-03-25	No	Outcome not reported
17	Assessment of Epilepsy-Related Knowledge among Medical Students in Ethiopia. Journal of Neurology &amp; Stroke 6(1), MedCrave Group, LLC, ISSN 2373-6410, doi:10.15406/jnsk.2016.05.00189	Seti Kelemework Belay	2017	2024-03-25	No	Unrelated title
18	Assessment of hospital arrival time and associated factors of patients with acute ischemic stroke to introduce thrombolytic therapy at Jimma Medical Center, Jimma, Ethiopia., Research Square Platform LLC, doi:10.21203/rs.3.rs-3225404/v1	Yonas Damtew Bejiga, Megersa Negesa Geleta, Elsah Tegene Asefa, Kedir Negesso Tukeni	2023	2024-03-25	No	Outcome not reported
19	Assessment of magnitude and spectrum of cardiovascular disease admissions and outcomes in Saint Paul Hospital Millennium Medical College, Addis Ababa: A retrospective study. PLoS ONE 17(12), ISSN 1932-6203, doi:10.1371/journal.pone.0267527, cited by 1 (0.50 per year)	M.D. Mengistu	2022	2024-03-25	No	Unrelated title
20	Assessment of Risk Factors and Treatment Outcome of Stroke Admissions at St. Paul’s Teaching Hospital, Addis Ababa, Ethiopia. Journal of Neurology &amp; Neurophysiology(3), OMICS Publishing Group, ISSN 2155-9562, doi:10.4172/2155-9562.1000431, cited by 39 (5.57 per year)	Bikila Gedefa, Takele Menna, Tesfaye Berhe, Hailu Abera	2017	2024-03-25	No	Outcome not reported
21	Assessment of Stoke Patients: Occurrence of Unusually High Number of Haemorrhagic Stroke Casesin Tikur Anbessa Specialized Hospital, Addis Ababa, Ethiopia., doi:10.11648/J.CMR.20130205.11, cited by 47 (4.27 per year)	C. Alemayehu, Sofia Kebede Birhanesilasie	2013	2024-03-25	No	Outcome not reported
22	Assessment of the practice of pediatrics procedural sedation and analgesia for magnetic resonance imaging and computed tomography scan at a teaching hospital, Ethiopia, 2020: A clinical audit. Journal of Medical Imaging & Radiation Sciences. 2021;52(2):272-6.	Melesse DY, Mekonnen ZA, Kassahun HG, Workie MM, Filatie TD.	2020	2024-03-25	No	Unrelated title
23	Assessment of the types and factors associated with stroke among adult patients admitted in Adama Hospital Medical College, Ethiopia. IBRO Reports 6, Elsevier BV, ISSN 2451-8301, doi:10.1016/j.ibror.2019.07.1538, cited by 1 (0.20 per year)	Tadesse Seda Bedassa	2019	2024-03-25	No	Outcome not reported
24	Association of atherogenic indices with C-reactive protein and risk factors to assess cardiovascular risk in rheumatoid arthritis patient at Tikur Anbessa Specialized Hospital, Addis Ababa. PLoS ONE 17(6), ISSN 1932-6203, doi:10.1371/journal.pone.0269431, cited by 4 (2.00 per year)	G. Dessie	2022	2024-03-25	No	Unrelated title
25	Attainment of Target in Therapeutic Range of International Normalized Ratio and Correlates Among Patients on Warfarin Therapy at Jimma Medical Center, Jimma, Ethiopia. Clinical Therapeutics, ISSN 0149-2918, doi:10.1016/j.clinthera.2024.01.010	A.U. Jada	2024	2024-03-25	No	Unrelated title
26	Blood pressure self-monitoring practice and associated factors among adult hypertensive patients on follow-up at South Wollo Zone Public Hospitals, Northeast Ethiopia. Open Heart 10(1), ISSN 2398-595X, doi:10.1136/openhrt-2023-002274	A. Edmealem	2023	2024-03-25	No	Unrelated title
27	Burden of undiagnosed hypertension and associated factors among adult populations in Wolaita Sodo Town, Wolaita Zone, Southern Ethiopia., doi:10.1186/s12872-022-02733-3, cited by 7 (3.50 per year)	Tadele Lankrew Ayalew, Belete Gelaw Wale, B. T. Zewudie	2022	2024-03-25	No	Unrelated title
28	Burden, clinical outcomes and predictors of time to in hospital mortality among adult patients admitted to stroke unit of Jimma university medical center: a prospective cohort study. BMC Neurol. 2019;19(1):213. Epub 20190830. doi: 10.1186/s12883-019-1439-7. PubMed PMID: 31470811; PubMed Central PMCID: PMCPMC6716869.	Fekadu G, Chelkeba L, Kebede A.	2019	2024-03-23	Yes
29	Caregiver burden and its associated factors among primary caregivers of stroke survivors at Amhara regional state tertiary hospitals: a multicenter study., doi:10.3389/fstro.2023.1226140	Gebremariam Bekele, Melisew Mekie Yitayal, Yihalem Belete, Yisak Girma, Tesfa Kassa, Y. Assefa, S. Nigatu, G. A. Eriku	2023	2024-03-25	No	Outcome not reported
30	Case fatality rate and its determinants among admitted stroke patients in public referral hospitals, Northwest, Ethiopia: A prospective cohort study. PLOS ONE 17(9), Public Library of Science (PLoS), ISSN 1932-6203, doi:10.1371/journal.pone.0273947, cited by 4 (2.00 per year)	Gashaw Walle Ayehu, Getachew Yideg Yitbarek, Tadeg Jemere, Ermias Sisay Chanie, Dejen Getaneh Feleke, Sofonias Abebaw, Edgeit Zewde, Daniel Atlaw, Assefa Agegnehu, Ayele Mamo, Sisay Degno, Melkalem Mamuye Azanaw	2022	2024-03-25	No	Outcome not reported
31	Castor Seed from Melkasa Agricultural Research Centre, East Showa, Ethiopia and it’s biodiesel performance in Four Stroke Diesel Engine. International Journal of Renewable Energy Development 3(2), pp. 99-105, Center of Biomass and Renewable Energy Scientia Academy, ISSN 2252-4940, doi:10.14710/ijred.3.2.99-105, cited by 4 (0.40 per year)	Tesfahun Tegegne Akanawa, Haimanot Gebrehiwot Moges, Ramesh Babu, Daniel Bisrat	2014	2024-03-25	No	Unrelated title
32	CFD ANALYSIS OF SECTOR COMBUSTION SIMULATION IN FOUR STROKE DIRECT INJECTION DIESEL ENGINE. Engineering and Technology Journal(3), Everant Journals, ISSN 2456-3358, doi:10.47191/etj/v8i3.10	Samuel Tamrat, Venkata Ramayya, Ramesh Babu Nallamothu, Yared Seifu	2023	2024-03-25	No	Unrelated title
33	Changes in the in-hospital mortality due to stroke and factors affecting its reduction in the European Union, Middle East, USA, Canada, Ethiopia and China. Annals of Clinical and …, annaly-nevrologii.com, cited by 1 (0.33 per year)	IA Vozniuk, EM Morozova, ...	2021	2024-03-25	No	Out of context
34	Characteristics and outcomes of stroke at Tikur Anbessa Teaching Hospital, Ethiopia. Ethiop Med J. 2005;43(4):251-9. PubMed PMID: 16523645.	Zenebe G, Alemayehu M, Asmera J.	2005	2024-03-23	No	Outcome not reported
35	Clinical Characteristics and In-Hospital Outcome of Acute Heart Failure Patients Admitted to the Medical Ward of University of Gondar Comprehensive Specialized Hospital, Northwest Ethiopia. Vascular Health & Risk Management. 2021;17:581-90.	Tigabe M, Fentahun A, Getawa S, Gelaye KA, Gebreyohannes EA.	2021	2024-03-25	No	Unrelated title
36	Clinical Characteristics and Outcomes of Patients with COVID-19 Infection and Acute Ischemic Stroke at Eka Kotebe General Hospital in Addis Ababa, Ethiopia., doi:10.4314/ejhs.v32i2.2, cited by 1 (0.50 per year)	Edom Gebremedhin Gebreegziabher, N. Mekonnen, Melaku Taye Amogne, Sebrina Ahmed Umer, Getahun Mengistu Takele, D. K. Huluka	2022	2024-03-25	No	Outcome not reported
37	Clinical characteristics and short-term outcomes of adult stroke patients admitted to Jimma Medical Center, Ethiopia: a prospective cohort study. Pan Afr Med J. 2023;44:49. Epub 20230125. doi: 10.11604/pamj.2023.44.49.37588. PubMed PMID: 37070028; PubMed Central PMCID: PMCPMC10105338.	Wubshet A, Fanta K, Gemachu TD, Birhanu A, Gudina EK.	2023	2024-03-23	Yes
38	Clinical characteristics and treatment outcomes among stroke patients hospitalized to Nekemte referral hospital, western Ethiopia. J Clin Neurosci. 2020;71:170-6. Epub 20190827. doi: 10.1016/j.jocn.2019.08.075. PubMed PMID: 31471079.	Fekadu G, Adola B, Mosisa G, Shibiru T, Chelkeba L.	2020	2024-03-23	No	Outcome not reported
39	Clinical Characteristics and Treatment Outcomes of Acute Ischemic Stroke with Atrial Fibrillation Among Patients Admitted to Tertiary Care Hospitals in Amhara Regional State: Retrospective-Cohort Study. Vascular Health and Risk Management 19, pp. 837-853, ISSN 1176-6344, doi:10.2147/VHRM.S447936	Z.D. Addisu	2023	2024-03-25	No	Outcome not reported
40	Clinical characteristics, treatment outcomes, and its predictors among hospitalized stroke patients in ambo university referral hospital, West Ethiopia: a retrospective …. Vascular health and …, Taylor & Francis, doi:10.2147/VHRM.S287465, cited by 14 (4.67 per year)	DA Gadisa, GB Busawa, ET Gebremariam, ...	2021	2024-03-25	Yes
41	Clinical Characteristics, Treatment Outcomes, and its Predictors Among Hospitalized Stroke Patients in Ambo University Referral Hospital, West Ethiopia: A Retrospective Hospital-Based Study. Vasc Health Risk Manag. 2020;16:591-604. Epub 20210105. doi: 10.2147/vhrm.S287465. PubMed PMID: 33447039; PubMed Central PMCID: PMCPMC7802015.	Gadisa DA, Busawa GB, Gebremariam ET, Tefera GM, Belete KT, Taye GM, et al.	2020	2024-03-23	No	Duplicate
42	Clinical Outcomes in 3343 Children and Adults With Rheumatic Heart Disease From 14 Low- and Middle-Income Countries: Two-Year Follow-Up of the Global Rheumatic Heart Disease Registry (the REMEDY Study). Circulation. 2016;134(19):1456-66. Epub 20161004. doi: 10.1161/circulationaha.116.024769. PubMed PMID: 27702773.	Zühlke L, Karthikeyan G, Engel ME, Rangarajan S, Mackie P, Cupido-Katya Mauff B, et al.	2016	2024-03-23	No	Out of context
43	Clinical pattern and predictors of stroke treatment outcome among hospitalised patients who had a stroke at Felege Hiwot comprehensive specialised hospital, northwest Ethiopia: a retrospective cross-sectional study. BMJ Open 10(12), BMJ, ISSN 2044-6055, doi:10.1136/bmjopen-2020-040238, cited by 9 (2.25 per year)	Belayneh Kefale, Amien Ewunetei, Mulugeta Molla, Gobezie Temesgen Tegegne, Amsalu Degu	2020	2024-03-25	No	Duplicate
44	clinical presentation, and determinants of stroke subtypes among patients with stroke admitted to public referral hospitals, Northwest Ethiopia in 2021: a …. Frontiers in …, frontiersin.org, doi:10.3389/fneur.2022.988677, cited by 3 (1.50 per year)	GW Ayehu, GY Yitbarek, EA Zewdie, BT Amsalu, ...	2022	2024-03-25	No	Outcome not reported
45	Clinical profile, in-hospital outcome and associated factors of stroke after the start of a standard organized stroke care unit at university of Gondar hospital, northwest Ethiopia.., doi:10.21203/rs.2.431/v1, cited by 1 (0.20 per year)	Seid Getahun Abdella, Nebiyu Bekele Gebi, Ermias Shenkutie Gerffie, K. Tamirat	2019	2024-03-25	Yes	https://www.researchsquare.com/article/rs-431/v2
46	clinical profiles, and in-hospital outcomes among stroke patients admitted to the medical ward of Dessie comprehensive specialized hospital, Northeast Ethiopia. Degenerative Neurological and …, Taylor & Francis, doi:10.2147/DNND.S383564, cited by 12 (6.00 per year)	H Abdu, G Seyoum	2022	2024-03-25	No	Outcome not reported
47	Clinical profiles, comorbidities, and treatment outcomes of stroke in the medical ward of Dessie comprehensive specialized hospital, Northeast Ethiopia; a retrospective study. BMC Neurol. 2022;22(1):399. Epub 20221101. doi: 10.1186/s12883-022-02916-7. PubMed PMID: 36319961; PubMed Central PMCID: PMCPMC9624020.	Abdu H, Tadese F, Seyoum G.	2022	2024-03-23	No	Outcome not reported
48	Clinical Profiles, Risk Factors and In-hospital Outcomes of Stroke in the Medical Ward of Dessie Comprehensive Specialized Hospital, Northeast Ethiopia; A retrospective study., Research Square Platform LLC, doi:10.21203/rs.3.rs-1487570/v1	Hussen Abdu, Girma Seyoum, Fentaw Tadese	2022	2024-03-25	No	Outcome not reported
49	Comparison of Ischemic and Hemorrhagic Stroke in the Medical Ward of Dessie Referral Hospital, Northeast Ethiopia: A Retrospective Study. Neurology Research International 2021, pp. 1-9, Hindawi Limited, ISSN 2090-1860, doi:10.1155/2021/9996958, cited by 11 (3.67 per year)	Hussen Abdu, Fentaw Tadese, Girma Seyoum	2021	2024-03-25	No	Outcome not reported
50	Compliance With Guidelines of Hypertension Management, and Associated Factors Among the Health Practitioners. Inquiry (00469580). 2023:1-11.	Ataro BA, Mulatu G, Mengistu D.	2023	2024-03-25	No	Unrelated title
51	COVID-19 Presenting with Acute Ischemic Stroke: Case Report From Ethiopia. Enormous Journal of Medical Sciences and Current Research 2(4), pp. 1-6, Enormous Journal of Medical Sciences and Current Research, doi:10.56558/journal.ejmscr.1001039	Abebaw Bekele Seyoum, Tinsaye Zergaw Shihur, Bisrat Kassa Getahun, Tsegaye Gebreyes Hundie, Yohannes Bayou Tilahun	2022	2024-03-25	No	Case report
52	Cross-cultural translation, adaptation, and validation of the stroke-specific quality of life (SSQOL) scale 2.0 into Amharic language. Health and Quality of Life Outcomes 21(1), ISSN 1477-7525, doi:10.1186/s12955-023-02092-3	D.I. Wayessa	2023	2024-03-25	No	Outcome not reported
53	CT and clinical correlation of stroke diagnosis, pattern and clinical outcome among stroke patients visting Tikur Anbessa Hospital. Ethiop Med J. 2010;48(2):117-22. PubMed PMID: 20608015.	Asefa G, Meseret S.	2010	2024-03-23	No	Outcome not reported
54	CT Scan Pattern of Stroke Patients at Jimma University Medical Center, South West Ethiopia. Biomedical Journal of Scientific &amp; Technical Research 29(4), Biomedical Research Network, LLC, ISSN 2574-1241, doi:10.26717/bjstr.2020.29.004835	Abdi Dandena	2020	2024-03-25	No
55	Decompressive craniotomy: an international survey of practice. Acta Neurochir (Wien). 2021;163(5):1415-22. Epub 20210318. doi: 10.1007/s00701-021-04783-6. PubMed PMID: 33738561; PubMed Central PMCID: PMCPMC8053664.	Mohan M, Layard Horsfall H, Solla DJF, Robertson FC, Adeleye AO, Teklemariam TL, et al.	2021	2024-03-23	No	Unrelated title
56	Descriptive Analysis of Rheumatic Heart Disease Related Complications in Pediatric Patients at Tertiary Hospital, Addis Ababa, Ethiopia., doi:10.2147/PHMT.S396854, cited by 1 (1.00 per year)	Temesgen Tsega Desta, Alem Gezachew, Konjit Eshetu	2023	2024-03-25	No	Unrelated title
57	Determinant of Stroke among Adult Patients with Hypertension in Ayder Comprehensive Specialized Hospital, Tigray, Ethiopia, 2018: A Case Control Study., doi:10.21203/rs.2.10121/v1	Haftea Hagos Mekonen, Mulu Brhanu, T. B. Mossie, Hagos Tsegabrhan Gebreslassie	2019	2024-03-25	No	Outcome not reported
58	Determinants of post-stroke depression among stroke survivors at University of Gondar Hospital, Northwest Ethiopia: a case-control study. BMC Neurol. 2022;22(1):446. Epub 20221201. doi: 10.1186/s12883-022-02982-x. PubMed PMID: 36456908; PubMed Central PMCID: PMCPMC9714110.	Fantu E, Hailu W, Bekele N, Tsegaye T, Tadesse M, Asres MS.	2022	2024-03-23	No	Outcome not reported
59	Determinants of Stroke Mortality through Survival Models: The Case of Mettu Karl Referral Hospital, Mettu, Ethiopia. Stroke Research & Treatment. 2022:1-6.	Ababu DG, Getahun AM	2022	2024-03-25	No	Outcome not reported
60	Developing an mHealth app for post-stroke upper limb rehabilitation: Feedback from US and Ethiopian rehabilitation clinicians. Health Informatics J. 2020;26(2):1104-17. Epub 20190930. doi: 10.1177/1460458219868356. PubMed PMID: 31566456.	Hughes CML, Padilla A, Hintze A, Raymundo TM, Sera M, Weidner S, et al.	2020	2024-03-23	No	Outcome not reported
61	Developing an mHealth app for post-stroke upper limb rehabilitation: Feedback from US and Ethiopian rehabilitation clinicians. Health Informatics Journal 26(2), pp. 1104-1117, ISSN 1460-4582, doi:10.1177/1460458219868356, cited by 16 (4.00 per year)	C.M.L. Hughes	2020	2024-03-25	No	Outcome not reported
62	Development and internal validation of a clinical risk score for in-hospital mortality after stroke: a single-centre retrospective cohort study in Northwest Ethiopia. BMJ Open 13(3), BMJ, ISSN 2044-6055, doi:10.1136/bmjopen-2022-063170	Tiruayehu Getinet Abebe, Sefineh Fenta Feleke, Anteneh Mengist Dessie, Rahel Mulatie Anteneh, Zelalem Alamrew Anteneh	2023	2024-03-25	No	Outcome not reported
63	Development and internal validation of a clinical risk score for in-hospital mortality after stroke: A single-centre retrospective cohort study in Northwest Ethiopia. BMJ Open 13(3), ISSN 2044-6055, doi:10.1136/bmjopen-2022-063170	T.G. Abebe	2023	2024-03-25	No	Outcome not reported
64	Development and internal validation of a clinical risk score for in-hospital mortality after stroke: a single-centre retrospective cohort study in Northwest Ethiopia. BMJ open, bmjopen.bmj.com	TG Abebe, SF Feleke, AM Dessie, RM Anteneh, ...	2023	2024-03-25	No	Duplicate
65	Development and internal validation of a clinical risk score for in-hospital mortality after stroke: a single-centre retrospective cohort study in Northwest Ethiopia., doi:10.1136/bmjopen-2022-063170	Tiruayehu Getinet Abebe, S. Feleke, A. M. Dessie, Rahel Mulatie Anteneh, Zelalem Alamrew Anteneh	2023	2024-03-25	No	Duplicate
66	Dynamics of hospital mortality in stroke and factors that influenced its decline in the countries of the European Union, the Middle East, America, Canada, Ethiopia and China. Annals of Clinical and Experimental Neurology 15(1), pp. 13-20, ISSN 2075-5473, doi:10.25692/ACEN.2021.1.2, cited by 2 (0.67 per year)	I.A. Vozniuk	2021	2024-03-25	No	Outcome not reported
67	Early post-stroke cognitive impairment and in-hospital predicting factors among stroke survivors in Ethiopia. Frontiers in …, frontiersin.org, doi:10.3389/fneur.2023.1163812, cited by 1 (1.00 per year)	GW Ayehu, FT Admasu, GY Yitbarek, ...	2023	2024-03-25	No	Outcome not reported
68	Early post-stroke cognitive impairment and in-hospital predicting factors among stroke survivors in Ethiopia. Frontiers in Neurology 14, Frontiers Media SA, ISSN 1664-2295, doi:10.3389/fneur.2023.1163812	Gashaw Walle Ayehu, Fitalew Tadele Admasu, Getachew Yideg Yitbarek, Assefa Agegnehu Teshome, Abraham Tsedalu Amare, Daniel Atlaw, Saurab Sharma	2023	2024-03-25	No	Duplicate
69	Early post-stroke cognitive impairment and in-hospital predicting factors among stroke survivors in Ethiopia. Frontiers in Neurology 14, ISSN 1664-2295, doi:10.3389/fneur.2023.1163812	G.W. Ayehu	2023	2024-03-25	No	Duplicate
70	Early post-stroke cognitive impairment and in-hospital predicting factors among stroke survivors in Ethiopia., doi:10.3389/fneur.2023.1163812	G. W. Ayehu, F. Admasu, G. Y. Yitbarek, Assefa Agegnehu Teshome, Abraham Tsedalu Amare, D. Atlaw, Saurab Sharma	2023	2024-03-25	No	Duplicate
71	Effectiveness of Home-based rehabilitation in improving physical function of persons with Stroke and other physical disability: A systematic review of randomized controlled trials. J Stroke Cerebrovasc Dis. 2020;29(6):104800. Epub 20200408. doi: 10.1016/j.jstrokecerebrovasdis.2020.104800. PubMed PMID: 32278534.	Gelaw AY, Janakiraman B, Gebremeskel BF, Ravichandran H.	2020	2024-03-23	No	Outcome not reported
72	Electrocardiogram and echocardiography findings and the outcomes of patients with myocardial infarction: Retrospective study in tertiary care hospitals in Northwest Ethiopia. PLoS ONE 18(8), ISSN 1932-6203, doi:10.1371/journal.pone.0288698	W. Tsega	2023	2024-03-25	No	Unrelated title
73	Epidemiology and in-hospital outcome of stroke in South Ethiopia. J Neurol Sci. 2015;355(1-2):138-42. Epub 20150603. doi: 10.1016/j.jns.2015.06.001. PubMed PMID: 26059446.	Deresse B, Shaweno D.	2015	2024-03-23	No	Outcome not reported
74	Epidemiology and in-hospital outcome of stroke in South Ethiopia. Journal of the Neurological Sciences 355(1), pp. 138-142, Elsevier BV, ISSN 0022-510X, doi:10.1016/j.jns.2015.06.001, cited by 61 (6.78 per year)	Birrie Deresse, Debebe Shaweno	2015	2024-03-25	No	Duplicate
75	Epidemiology and in-hospital outcome of stroke in South Ethiopia. Journal of the Neurological Sciences 355(1), pp. 138-142, ISSN 0022-510X, doi:10.1016/j.jns.2015.06.001, cited by 59 (6.56 per year)	B. Deresse	2015	2024-03-25	No	Duplicate
76	Epidemiology and in-hospital outcome of stroke in South Ethiopia., doi:10.1016/j.jns.2015.06.001, cited by 87 (9.67 per year)	B. Deresse, D. Shaweno	2015	2024-03-25	No	Duplicate
77	Epidemiology of stroke patients in Tikur Anbessa Specialized Hospital: Emphasizing clinical characteristics of Hemorrhagic Stroke Patients. Ethiopian Journal of Health Development 31(1), pp. 13-17, ISSN 1021-6790, cited by 12 (1.71 per year)	M. Sultan	2017	2024-03-25	No	Outcome not reported
78	Erectile dysfunction in older male stroke patients: correlation between side of hemiplegia and erectile function. Afr J Reprod Health. 2009;13(2):49-54. PubMed PMID: 20690247.	Sikiru L, Shmaila H, Yusuf GS.	2009	2024-03-23	No	Unrelated title
79	Evaluation of a novel vital sign device to reduce maternal mortality and morbidity in low-resource settings: a mixed method feasibility study for the CRADLE-3 trial. BMC Pregnancy & Childbirth. 2018;18(1):N.PAG-N.PAG.	Vousden N, Lawley E, Nathan HL, Seed PT, Brown A, Muchengwa T, et al.	2018	2024-03-25	No	Unrelated title
80	Evaluation of a novel vital sign device to reduce maternal mortality and morbidity in low-resource settings: a mixed method feasibility study for the CRADLE-3 trial. BMC Pregnancy and Childbirth 18(1), ISSN 1471-2393, doi:10.1186/s12884-018-1737-x, cited by 14 (2.33 per year)	N. Vousden	2018	2024-03-25	No	Duplicate
81	Factors associated with stroke among adult patients with hypertension in Ayder Comprehensive Specialized Hospital, Tigray, Ethiopia, 2018: A case-control …. PLoS …, journals.plos.org, cited by 14 (3.50 per year)	HH Mekonen, MM Birhanu, TB Mossie, ...	2020	2024-03-25	No	Outcome not reported
82	Factors associated with stroke among adult patients with hypertension in Ayder Comprehensive Specialized Hospital, Tigray, Ethiopia, 2018: A case-control study. PLoS ONE 15(2), ISSN 1932-6203, doi:10.1371/journal.pone.0228650, cited by 7 (1.75 per year)	H.H. Mekonen	2020	2024-03-25	No	Duplicate
83	Factors associated with stroke among adult patients with hypertension in Ayder Comprehensive Specialized Hospital, Tigray, Ethiopia, 2018: A case-control study. PLOS ONE 15(2), Public Library of Science (PLoS), ISSN 1932-6203, doi:10.1371/journal.pone.0228650, cited by 11 (2.75 per year)	Haftea Hagos Mekonen, Mulugeta Molla Birhanu, Tilahun Belete Mossie, Hagos Tsegabrhan Gebreslassie	2020	2024-03-25	No	Duplicate
84	Factors associated with stroke among adult patients with hypertension in Ayder Comprehensive Specialized Hospital, Tigray, Ethiopia, 2018: A case-control study. PLoS One. 2020;15(2):e0228650. Epub 20200213. doi: 10.1371/journal.pone.0228650. PubMed PMID: 32053644; PubMed Central PMCID: PMCPMC7018071.	Mekonen HH, Birhanu MM, Mossie TB, Gebreslassie HT.	2020	2024-03-23	No	Duplicate
85	Factors associated with stroke among adult patients with hypertension in Ayder Comprehensive Specialized Hospital, Tigray, Ethiopia, 2018: A case-control study., doi:10.1371/journal.pone.0228650, cited by 14 (3.50 per year)	Haftea Hagos Mekonen, M. M. Birhanu, T. B. Mossie, Hagos Tsegabrhan Gebreslassie	2020	2024-03-25	No	Duplicate
86	Factors associated with stroke associated pneumonia among adult stroke patients admitted to university of Gondar hospital, Northwest Ethiopia. Sci Rep. 2022;12(1):12724. Epub 20220726. doi: 10.1038/s41598-022-14656-2. PubMed PMID: 35882874; PubMed Central PMCID: PMCPMC9325762.	Assefa M, Tadesse A, Adane A, Yimer M, Tadesse M.	2022	2024-03-23	No	Outcome not reported
87	Factors associated with stroke associated pneumonia among adult stroke patients admitted to university of Gondar hospital, Northwest Ethiopia. Scientific Reports 12(1), ISSN 2045-2322, doi:10.1038/s41598-022-14656-2, cited by 3 (1.50 per year)	M. Assefa	2022	2024-03-25	No	Duplicate
88	Factors associated with stroke associated pneumonia among adult stroke patients admitted to university of Gondar hospital, Northwest Ethiopia. Scientific Reports 12(1), Springer Science and Business Media LLC, ISSN 2045-2322, doi:10.1038/s41598-022-14656-2, cited by 2 (1.00 per year)	Messay Assefa, Abilo Tadesse, Aynishet Adane, Mekonnen Yimer, Melaku Tadesse	2022	2024-03-25	No	Duplicate
89	Factors associated with stroke associated pneumonia among adult stroke patients admitted to university of Gondar hospital, Northwest Ethiopia. Scientific Reports, nature.com, cited by 5 (2.50 per year)	M Assefa, A Tadesse, A Adane, M Yimer, ...	2022	2024-03-25	No	Duplicate
90	Factors associated with stroke associated pneumonia among adult stroke patients admitted to university of Gondar hospital, Northwest Ethiopia., doi:10.1038/s41598-022-14656-2, cited by 5 (2.50 per year)	Messay Assefa, A. Tadesse, Aynishet Adane, Mekonnen Yimer, Melaku Tadesse	2022	2024-03-25	No	Duplicate
91	Factors associated with the longer-term unmet supportive care needs of stroke survivors in Ethiopia: a multicentre cross-sectional study. BMJ Open 12(1), BMJ, ISSN 2044-6055, doi:10.1136/bmjopen-2021-053579, cited by 4 (2.00 per year)	Edna Gebremichael Tamrat, Zenawi Hagos Gufue, Sefonias Getachew, Yared Mamushet Yifru, Muluken Gizaw	2022	2024-03-25	No	Outcome not reported
92	Factors associated with the longer-term unmet supportive care needs of stroke survivors in Ethiopia: A multicentre cross-sectional study. BMJ Open 12(1), ISSN 2044-6055, doi:10.1136/bmjopen-2021-053579, cited by 2 (1.00 per year)	E.G. Tamrat	2022	2024-03-25	No	Duplicate
93	Factors associated with the longer-term unmet supportive care needs of stroke survivors in Ethiopia: a multicentre cross-sectional study. BMJ Open. 2022;12(1):e053579. Epub 20220131. doi: 10.1136/bmjopen-2021-053579. PubMed PMID: 35105630; PubMed Central PMCID: PMCPMC8804629.	Tamrat EG, Gufue ZH, Getachew S, Yifru YM, Gizaw M.	2022	2024-03-23	No	Duplicate
94	Factors associated with the longer-term unmet supportive care needs of stroke survivors in Ethiopia: a multicentre cross-sectional study., doi:10.1136/bmjopen-2021-053579, cited by 2 (1.00 per year)	Edna Gebremichael Tamrat, Zenawi Hagos Gufue, S. Getachew, Y. M. Yifru, M. Gizaw	2022	2024-03-25	No	Duplicate
95	Frequency, nursing managements and stroke patients' outcomes among patients admitted to Tikur Anbessa specialized hospital, Addis Ababa, Ethiopia a …. International Journal of …, Elsevier, cited by 16 (4.00 per year)	AK Asres, A Cherie, T Bedada, H Gebrekidan	2020	2024-03-25	Yes
96	Frequency, nursing managements and stroke patients’ outcomes among patients admitted to Tikur Anbessa specialized hospital, Addis Ababa, Ethiopia a retrospective, institution based cross-sectional study. International Journal of Africa Nursing Sciences 13, ISSN 2214-1391, doi:10.1016/j.ijans.2020.100228, cited by 9 (2.25 per year)	A. Kassaw Asres	2020	2024-03-25	No	Duplicate
97	Frequency, nursing managements and stroke patients’ outcomes among patients admitted to Tikur Anbessa specialized hospital, Addis Ababa, Ethiopia a retrospective, institution based cross-sectional study. International Journal of Africa Nursing Sciences 13, p. 100228, Elsevier BV, ISSN 2214-1391, doi:10.1016/j.ijans.2020.100228, cited by 8 (2.00 per year)	Ayehu Kassaw Asres, Amsale Cherie, Tadesse Bedada, Hailemikeal Gebrekidan	2020	2024-03-25	No	Duplicate
98	Frequency, nursing managements and stroke patients’ outcomes among patients admitted to Tikur Anbessa specialized hospital, Addis Ababa, Ethiopia a retrospective, institution based cross-sectional study., doi:10.1016/j.ijans.2020.100228, cited by 11 (2.75 per year)	Ayehu Kassaw Asres, A. Cherie, Tadesse Bedada, Hailemikeal Gebrekidan	2020	2024-03-25	No	Duplicate
99	Global Burden of Hypertension and Systolic Blood Pressure of at Least 110 to 115 mm Hg, 1990-2015. Jama. 2017;317(2):165-82. doi: 10.1001/jama.2016.19043. PubMed PMID: 28097354.	Forouzanfar MH, Liu P, Roth GA, Ng M, Biryukov S, Marczak L, et al.	2017	2024-03-23	No	Unrelated title
100	Global epidemiology of atrial fibrillation. Nature Reviews Cardiology 11(11), pp. 639-654, ISSN 1759-5002, doi:10.1038/nrcardio.2014.118, cited by 512 (51.20 per year)	F. Rahman	2014	2024-03-25	No	Unrelated title
101	Guillain-Barré syndrome in Ethiopian patients. Ethiopian Medical Journal 43(1), pp. 21-26, ISSN 0014-1755, cited by 8 (0.42 per year)	Z. Melaku	2005	2024-03-25	No	Unrelated title
102	Health related quality of life among adult hypertensive patients on treatment in Dessie City, Northeast Ethiopia. PLoS ONE 17(9), ISSN 1932-6203, doi:10.1371/journal.pone.0268150, cited by 5 (2.50 per year)	K. Adamu	2022	2024-03-25	No	Unrelated title
103	Health-related quality of life and associated factors among patients with stroke at tertiary level hospitals in Ethiopia. PLoS ONE 16(3), ISSN 1932-6203, doi:10.1371/journal.pone.0248481, cited by 8 (2.67 per year)	A. Zemed	2021	2024-03-25	No	Duplicate
104	Health-related quality of life and associated factors among patients with stroke at tertiary level hospitals in Ethiopia. PLOS ONE 16(3), Public Library of Science (PLoS), ISSN 1932-6203, doi:10.1371/journal.pone.0248481, cited by 10 (3.33 per year)	Ashenafi Zemed, Kalkidan Nigussie Chala, Getachew Azeze Eriku, Andualem Yalew Aschalew	2021	2024-03-25	No	Outcome not reported
105	Health-related quality of life and associated factors among patients with stroke at tertiary level hospitals in Ethiopia. PLoS One. 2021;16(3):e0248481. Epub 20210318. doi: 10.1371/journal.pone.0248481. PubMed PMID: 33735246; PubMed Central PMCID: PMCPMC7971497.	Zemed A, Nigussie Chala K, Azeze Eriku G, Yalew Aschalew A.	2021	2024-03-23	No	Duplicate
106	HIGH PREVALENCE OF ATRIAL FIBRILLATION IN STROKE PATIENTS ADMITTED TO UNIVERSITY OF GONDAR HOSPITAL, NORTHWEST ETHIOPIA. Ethiop Med J. 2016;54(4):207-12. PubMed PMID: 29115119.	Greffie ES, Mitiku T, Getahun S.	2016	2024-03-23	No	Outcome not reported
107	HIGH PREVALENCE OF ATRIAL FIBRILLATION IN STROKE PATIENTS ADMITTED TO UNIVERSITY OF GONDAR HOSPITAL, NORTHWEST ETHIOPIA. Ethiopian medical journal 54(4), pp. 207-212, ISSN 0014-1755, cited by 4 (0.50 per year)	E.S. Greffie	2016	2024-03-25	No	Duplicate
108	HIGH PREVALENCE OF ATRIAL FIBRILLATION IN STROKE PATIENTS ADMITTED TO UNIVERSITY OF GONDAR HOSPITAL, NORTHWEST ETHIOPIA.., cited by 2 (0.25 per year)	E. S. Greffie, T. Mitiku, S. Getahun	2016	2024-03-25	No	Duplicate
109	High prevalence of poststroke depression in ischemic stroke patients in Ethiopia. Neurology Research International 2020, ISSN 2090-1852, doi:10.1155/2020/8834299, cited by 5 (1.25 per year)	F. Tsehayneh	2020	2024-03-25	No	Outcome not reported
110	High Prevalence of Poststroke Depression in Ischemic Stroke Patients in Ethiopia. Neurology Research International 2020, pp. 1-6, Hindawi Limited, ISSN 2090-1860, doi:10.1155/2020/8834299, cited by 5 (1.25 per year)	Fikru Tsehayneh, Abenet Tafesse	2020	2024-03-25	No	Duplicate
111	High prevalence of poststroke depression in ischemic stroke patients in Ethiopia. Neurology Research International, hindawi.com, cited by 6 (1.50 per year)	F Tsehayneh, A Tafesse	2020	2024-03-25	No	Duplicate
112	High Prevalence of Poststroke Depression in Ischemic Stroke Patients in Ethiopia., doi:10.1155/2020/8834299, cited by 6 (1.50 per year)	Fikru Tsehayneh, Abenet Tafesse	2020	2024-03-25	No	Duplicate
113	Hyperglycemic crisis characteristics and outcome of care in adult patients without and with a history of diabetes in tigrai, Ethiopia: Comparative study. Diabetes, Metabolic Syndrome and Obesity 14, pp. 547-556, ISSN 1178-7007, doi:10.2147/DMSO.S275552	G. Gebremedhin	2021	2024-03-25	No	Unrelated title
114	Hypertensive patients' knowledge of risk factors and warning signs of stroke at Felege Hiwot referral hospital, Northwest Ethiopia: a cross-sectional study. Neurology Research International, hindawi.com, cited by 33 (6.60 per year)	AT Abate, N Bayu, TG Mariam	2019	2024-03-25	No	Outcome not reported
115	Hypertensive Patients' Knowledge of Risk Factors and Warning Signs of Stroke at Felege Hiwot Referral Hospital, Northwest Ethiopia: A Cross-Sectional Study., doi:10.1155/2019/8570428, cited by 24 (4.80 per year)	A. Abate, N. Bayu, Tesfamichael G Mariam	2019	2024-03-25	No	Duplicate
116	Impact of Hospital Level on Stroke Outcomes in the Thrombolytic Therapy Era in Northeast Thailand: A Retrospective Study. Neurology and Therapy 10(2), pp. 727-737, ISSN 2193-8253, doi:10.1007/s40120-021-00254-3, cited by 1 (0.33 per year)	N. Vorasoot	2021	2024-03-25	No	Out of context
117	Implementing and Evaluating Community Health Worker-Led Cardiovascular Disease Risk Screening Intervention in Sub-Saharan Africa Communities: A Participatory Implementation Research Protocol. International Journal of Environmental Research and Public Health 20(1), ISSN 1661-7827, doi:10.3390/ijerph20010298, cited by 4 (4.00 per year)	K. Okop	2023	2024-03-25	No	Out of context
118	Inappropriate prescribing of antithrombotic therapy in ethiopian elderly population using updated 2015 STOPP/START criteria: A cross-sectional study. Clinical Interventions in Aging 11, pp. 819-827, ISSN 1176-9092, doi:10.2147/CIA.S107394, cited by 23 (2.88 per year)	H. Getachew	2016	2024-03-25	No	Unrelated title
119	Incidence and pattern of stroke among patients admitted to medical ward at Yirgalem General Hospital, Sidama Regional State, Southern-Ethiopia. SAGE Open …, journals.sagepub.com, doi:10.1177/20503121211001154, cited by 7 (2.33 per year)	M Agazhe, D Eshetu, A Arsicha, ...	2021	2024-03-25	No	Outcome not reported
120	Incidence and pattern of stroke among patients admitted to medical ward at Yirgalem General Hospital, Sidama Regional State, Southern-Ethiopia. SAGE Open Medicine 9, p. 2147483647, SAGE Publications, ISSN 2050-3121, doi:10.1177/20503121211001154, cited by 6 (2.00 per year)	Mequanint Agazhe, Daniel Eshetu, Admasu Arsicha, Assefa Hamato, Assefa Petros, Desalegn Dabaro, Nigussie Yohanis, Bekalu Getahun, Agete Tadewos Hirigo	2021	2024-03-25	No	Duplicate
121	Incidence and pattern of stroke among patients admitted to medical ward at Yirgalem General Hospital, Sidama Regional State, Southern-Ethiopia., doi:10.1177/20503121211001154, cited by 6 (2.00 per year)	Mequanint Agazhe, Daniel Eshetu, Admasu Arsicha, Assefa Hamato, Assefa Petros, Desalegn Dabaro, Nigussie Yohanis, Bekalu Getahun, A. Hirigo	2021	2024-03-25	No	Duplicate
122	Incidence and Predictors of Aspiration Pneumonia Among Stroke Patients in Western Amhara Region, North-West Ethiopia: A Retrospective Follow Up Study. International Journal of …, Taylor & Francis, doi:10.2147/IJGM.S400420, cited by 5 (5.00 per year)	T Lidetu, EK Muluneh, GT Wassie	2023	2024-03-25	Yes
123	Incidence and Predictors of Aspiration Pneumonia Among Stroke Patients in Western Amhara Region, North-West Ethiopia: A Retrospective Follow Up Study. International Journal of General Medicine 16, pp. 1303-1315, ISSN 1178-7074, doi:10.2147/IJGM.S400420, cited by 2 (2.00 per year)	T. Lidetu	2023	2024-03-25	No	Duplicate
124	Incidence and Predictors of Aspiration Pneumonia Among Stroke Patients in Western Amhara Region, North-West Ethiopia: A Retrospective Follow Up Study. International Journal of General Medicine, pp. 1303-1315, Informa UK Limited, ISSN 1178-7074, doi:10.2147/ijgm.s400420, cited by 3 (3.00 per year)	Tadios Lidetu, Essey Kebede Muluneh, Gizachew Tadesse Wassie	2023	2024-03-25	No	Duplicate
125	Incidence and Predictors of Aspiration Pneumonia Among Stroke Patients in Western Amhara Region, North-West Ethiopia: A Retrospective Follow Up Study., doi:10.2147/IJGM.S400420, cited by 2 (2.00 per year)	Tadios Lidetu, E. K. Muluneh, Gizachew Tadesse Wassie	2023	2024-03-25	No	Duplicate
126	Incidence and Predictors of Aspiration Pneumonia among Stroke Patients in Western Amhara Region, North-West Ethiopia: A Retrospective Follow up Study., Research Square Platform LLC, doi:10.21203/rs.3.rs-1818314/v1	Tadios Lidetu Bayeh, Essey Kebede Muluneh, Gizachew Tadesse Wassie	2022	2024-03-25	No	Duplicate
127	Incidence and Predictors of Aspiration Pneumonia among Stroke Patients in Western Amhara Region, North-West Ethiopia: A Retrospective Follow up Study., researchsquare.com	TL Bayeh, EK Muluneh, GT Wassie	2022	2024-03-25	No	Duplicate
128	Incidence and predictors of cardiovascular disease among type 1 and type 2 diabetes mellitus in a tertiary health care setting of ethiopia: 8-year retrospective follow-up study. Risk Management and Healthcare Policy 14, pp. 1959-1968, ISSN 1179-1594, doi:10.2147/RMHP.S307303, cited by 2 (0.67 per year)	G.R. Debele	2021	2024-03-25	No	Unrelated title
129	Incidence and predictors of post stroke seizure among adult stroke patients admitted at Felege Hiwot compressive specialized hospital, Bahir Dar, North West Ethiopia, 2021: a retrospective follow up study. BMC Neurol. 2023;23(1):40. Epub 20230125. doi: 10.1186/s12883-023-03083-z. PubMed PMID: 36698085; PubMed Central PMCID: PMCPMC9875475.	Lidetu T, Zewdu D.	2023	2024-03-23	No	Outcome not reported
130	Incidence and predictors of post stroke seizure among adult stroke patients admitted at Felege Hiwot compressive specialized hospital, Bahir Dar, North West Ethiopia, 2021: a retrospective follow up study. BMC Neurology 23(1), ISSN 1471-2377, doi:10.1186/s12883-023-03083-z, cited by 1 (1.00 per year)	T. Lidetu	2023	2024-03-25	No	Duplicate
131	Incidence and predictors of post stroke seizure among adult stroke patients admitted at Felege Hiwot compressive specialized hospital, Bahir Dar, North West Ethiopia, 2021: a retrospective follow up study. BMC Neurology 23(1), Springer Science and Business Media LLC, ISSN 1471-2377, doi:10.1186/s12883-023-03083-z	Tadios Lidetu, Dagmawit Zewdu	2023	2024-03-25	No	Duplicate
132	Incidence and predictors of post stroke seizure among adult stroke patients admitted at Felege Hiwot compressive specialized hospital, Bahir Dar, North West Ethiopia, 2021: a retrospective follow up study., doi:10.1186/s12883-023-03083-z, cited by 1 (1.00 per year)	Tadios Lidetu, Dagmawit Zewdu	2023	2024-03-25	No	Duplicate
133	Incidence and Predictors of Post Stroke Seizure among Adult Stroke Patients in Western Amhara Region, Ethiopia, 2021: A Retrospective Follow up Study., Research Square Platform LLC, doi:10.21203/rs.3.rs-1975834/v1	Dagmawit Zewdu, Tadios Lidetu,	2022	2024-03-25	No	Outcome not reported
134	Incidence and Predictors of Post Stroke Seizure among Adult Stroke Patients in Western Amhara Region, Ethiopia, 2021: A Retrospective Follow up Study., researchsquare.com	D Zewdu, T Lidetu	2022	2024-03-25	No	Duplicate
135	Incidence of stroke and its predictors among hypertensive patients in Felege Hiwot comprehensive specialized hospital, Bahir Dar, Ethiopia, a retrospective follow-up study. Eur J Med Res. 2023;28(1):227. Epub 20230710. doi: 10.1186/s40001-023-01192-6. PubMed PMID: 37430339; PubMed Central PMCID: PMCPMC10332068.	Misgana S, Asemahagn MA, Atnafu DD, Anagaw TF.	2023	2024-03-23	No	Outcome not reported
136	Incidence of stroke and its predictors among hypertensive patients in Felege Hiwot comprehensive specialized hospital, Bahir Dar, Ethiopia, a retrospective follow-up study. European Journal of Medical Research 28(1), ISSN 0949-2321, doi:10.1186/s40001-023-01192-6	S. Misgana	2023	2024-03-25	No	Duplicate
137	Incidence of stroke and its predictors among hypertensive patients in Felege Hiwot comprehensive specialized hospital, Bahir Dar, Ethiopia, a retrospective follow-up study. European Journal of Medical Research 28(1), Springer Science and Business Media LLC, ISSN 2047-783X, doi:10.1186/s40001-023-01192-6	Solomon Misgana, Mulusew Andualem Asemahagn, Desta Debalkie Atnafu, Tadele Fentabil Anagaw	2023	2024-03-25	No	Duplicate
138	Incidence of stroke and its predictors among hypertensive patients in Felege Hiwot comprehensive specialized hospital, Bahir Dar, Ethiopia, a retrospective follow-up study., doi:10.1186/s40001-023-01192-6	Solomon Misgana, M. Asemahagn, Desta Debalkie Atnafu, T. Anagaw	2023	2024-03-25	No	Duplicate
139	In-Hospital Mortality among Ischemic Stroke Patients in Gondar University Hospital: A Retrospective Cohort Study. Stroke Research & Treatment. 2019:1-7.	Gebreyohannes EA, Bhagavathula AS, Abebe TB, Seid MA, Haile KT.	2019	2024-03-25	No	Study included only ischemic stroke
140	In-Hospital Mortality among Ischemic Stroke Patients in Gondar University Hospital: A Retrospective Cohort Study. Stroke Research and Treatment 2019, ISSN 2090-8105, doi:10.1155/2019/7275063, cited by 27 (5.40 per year)	E.A. Gebreyohannes	2019	2024-03-25	No	Duplicate
141	In-hospital mortality and its predictors among adult stroke patients admitted in Debre Markos Comprehensive Specialized Hospital, Northwest Ethiopia. SAGE Open …, journals.sagepub.com, doi:10.1177/20503121221122465, cited by 5 (2.50 per year)	M Admas, M Teshome, P Petrucka, ...	2022	2024-03-25	No	Outcome not reported
142	In-hospital mortality and its predictors among adult stroke patients admitted in Debre Markos Comprehensive Specialized Hospital, Northwest Ethiopia. SAGE Open Medicine 10, p. 2147483647, SAGE Publications, ISSN 2050-3121, doi:10.1177/20503121221122465, cited by 3 (1.50 per year)	Maru Admas, Muluken Teshome, Pammla Petrucka, Animut Takele Telayneh, Nakachew Mekonnen Alamirew	2022	2024-03-25	No	Duplicate
143	In-hospital mortality and its predictors among adult stroke patients admitted in Debre Markos Comprehensive Specialized Hospital, Northwest Ethiopia., doi:10.1177/20503121221122465, cited by 4 (2.00 per year)	Maru Admas, Muluken Teshome, P. Petrucka, Animut Takele Telayneh, Nakachew Mekonnen Alamirew	2022	2024-03-25	No	Duplicate
144	In-hospital outcomes of patients with a hypertensive emergency at a medical center, Ethiopia: A prospective observational study. Health Science Reports 5(5), ISSN 2398-8835, doi:10.1002/hsr2.845, cited by 1 (0.50 per year)	M.A. Yizengaw	2022	2024-03-25	No	Outcome not reported
145	In-hospital treatment outcomes of acute stroke and determinant factors in a teaching hospital in eastern Ethiopia. SAGE Open Medicine 11, ISSN 2050-3121, doi:10.1177/20503121221149537, cited by 1 (1.00 per year)	F. Adem	2023	2024-03-25	Yes
146	In-hospital treatment outcomes of acute stroke and determinant factors in a teaching hospital in eastern Ethiopia. SAGE Open Medicine 11, p. 2147483647, SAGE Publications, ISSN 2050-3121, doi:10.1177/20503121221149537, cited by 1 (1.00 per year)	Fuad Adem, Behar Mohammed, Shambel Nigussie	2023	2024-03-25	No	Duplicate
147	In-hospital treatment outcomes of acute stroke and determinant factors in a teaching hospital in eastern Ethiopia. SAGE Open Medicine, journals.sagepub.com, doi:10.1177/20503121221149537, cited by 1 (1.00 per year)	F Adem, B Mohammed, S Nigussie	2023	2024-03-25	No	Duplicate
148	In-hospital treatment outcomes of acute stroke and determinant factors in a teaching hospital in eastern Ethiopia., doi:10.1177/20503121221149537, cited by 1 (1.00 per year)	Fuad Adem, B. Mohammed, Shambel Nigussie	2023	2024-03-25	No	Duplicate
149	Ischemic and Hemorrhagic Stroke in Bahir Dar, Ethiopia: A Retrospective Hospital-Based Study. J Stroke Cerebrovasc Dis. 2018;27(6):1533-8. Epub 20180202. doi: 10.1016/j.jstrokecerebrovasdis.2017.12.050. PubMed PMID: 29397313.	Erkabu SG, Agedie Y, Mihretu DD, Semere A, Alemu YM.	2018	2024-03-23	No	Outcome not reported
150	Ischemic and Hemorrhagic Stroke in Bahir Dar, Ethiopia: A Retrospective Hospital-Based Study. Journal of Stroke & Cerebrovascular Diseases. 2018;27(6):1533-8.	Erkabu SG, Agedie Y, Mihretu DD, Semere A, Alemu YM.	2018	2024-03-25	No	Duplicate
151	Ischemic and Hemorrhagic Stroke in Bahir Dar, Ethiopia: A Retrospective Hospital-Based Study. Journal of Stroke and Cerebrovascular Diseases 27(6), pp. 1533-1538, Elsevier BV, ISSN 1052-3057, doi:10.1016/j.jstrokecerebrovasdis.2017.12.050, cited by 27 (4.50 per year)	Samson Getachew Erkabu, Yinager Agedie, Dereje Desta Mihretu, Akiberet Semere, Yihun Mulugeta Alemu	2018	2024-03-25	No	Duplicate
152	Ischemic and Hemorrhagic Stroke in Bahir Dar, Ethiopia: A Retrospective Hospital-Based Study. Journal of Stroke and Cerebrovascular Diseases 27(6), pp. 1533-1538, ISSN 1052-3057, doi:10.1016/j.jstrokecerebrovasdis.2017.12.050, cited by 22 (3.67 per year)	S. Getachew Erkabu	2018	2024-03-25	No	Duplicate
153	Ischemic and Hemorrhagic Stroke in Bahir Dar, Ethiopia: A Retrospective Hospital-Based Study.., doi:10.1016/j.jstrokecerebrovasdis.2017.12.050, cited by 30 (5.00 per year)	S. Erkabu, Yinager Agedie, Dereje Desta Mihretu, A. Semere, Y. Alemu	2018	2024-03-25	No	Duplicate
154	Ischemic Stroke among Young Adults Visiting a Referral Hospital in Ethiopia: The Impact of Rheumatic Heart Disease., cited by 1 (0.20 per year)	M. Mohammed, A. Azazh, H. Kalantari	2019	2024-03-25	No	Outcome not reported
155	Ischemic stroke and disseminated tuberculosis in a child living with human immunodeficiency virus: A case report and review of the literature. Journal of Medical Case Reports 13(1), ISSN 1752-1947, doi:10.1186/s13256-019-1990-2, cited by 2 (0.40 per year)	T. Alemayehu	2019	2024-03-25	No	Case report
156	Ischemic stroke and disseminated tuberculosis in a child living with human immunodeficiency virus: a case report and review of the literature. Journal of Medical Case Reports. 2019;13(1):N.PAG-N.PAG.	Alemayehu T, Moges A, Mekuanint A.	2019	2024-03-25	No	Duplicate
157	Knowledge of stroke risk factors and warning symptoms among adults with type 2 diabetes in Addis Ababa, Ethiopia, 2021: an institution-Based cross …. BMC Cardiovascular …, Springer, doi:10.1186/s12872-022-03031-8, cited by 5 (5.00 per year)	RA Getu, F Aga, T Badada, SG Workie, ...	2023	2024-03-25	No	Unrelated title
158	Knowledge of stroke risk factors and warning symptoms among adults with type 2 diabetes in Addis Ababa, Ethiopia, 2021: an institution-Based cross-sectional study. BMC Cardiovasc Disord. 2023;23(1):21. Epub 20230116. doi: 10.1186/s12872-022-03031-8. PubMed PMID: 36646999; PubMed Central PMCID: PMCPMC9841697.	Getu RA, Aga F, Badada T, Workie SG, Belew MA, Mekonnen RK.	2023	2024-03-23	No	Duplicate
159	Knowledge of stroke risk factors and warning symptoms among adults with type 2 diabetes in Addis Ababa, Ethiopia, 2021: an institution-Based cross-sectional study. BMC Cardiovascular Disorders 23(1), ISSN 1471-2261, doi:10.1186/s12872-022-03031-8	R.A. Getu	2023	2024-03-25	No	Duplicate
160	Knowledge of stroke risk factors and warning symptoms among adults with type 2 diabetes in Addis Ababa, Ethiopia, 2021: an institution-Based cross-sectional study. BMC Cardiovascular Disorders 23(1), Springer Science and Business Media LLC, ISSN 1471-2261, doi:10.1186/s12872-022-03031-8, cited by 3 (3.00 per year)	Rediet Akele Getu, Fekadu Aga, Tadesse Badada, Sewnet Getaye Workie, Makda Abate Belew, Kalkidan MekonnenRN	2023	2024-03-25	No	Duplicate
161	Knowledge of stroke risk factors and warning symptoms among adults with type 2 diabetes in Addis Ababa, Ethiopia, 2021: an institution-Based cross-sectional study., doi:10.1186/s12872-022-03031-8, cited by 3 (3.00 per year)	Rediet Akele Getu, F. Aga, Tadesse Badada, Sewnet Getaye Workie, Makda Abate Belew, Kalkidan MekonnenRN	2023	2024-03-25	No	Duplicate
162	Knowledge on prevention of stroke and its associated factors among hypertensive patients at Debre Tabor general hospital: An institution-based cross-sectional study. Risk Management and Healthcare Policy 14, pp. 1681-1688, ISSN 1179-1594, doi:10.2147/RMHP.S303876, cited by 7 (2.33 per year)	N.S. Tibebu	2021	2024-03-25	No	Unrelated title
163	Knowledge on Stroke Warning Signs and Associated Factors Among Hypertensive Patients, Northwest Ethiopia: An Institution-Based Cross-Sectional Study., doi:10.2147/VHRM.S333394, cited by 1 (0.33 per year)	Adane Birhanu Nigat, Moges Wubneh Abate, Agimasie Tigabu Demelash, Nigusie Selomon Tibebu, Chalie Marew Tiruneh, Tigabu Dessie Emiru, Mehd Abdu Yimam, A. Nega, Yohannes Shumet Yimer	2021	2024-03-25	No	Unrelated title
164	Level of knowledge, prevention practice, and predictors towards stroke among diabetic and hypertensive patients having a follow up at University of Gondar Comprehensive Specialized Referral Hospital, Northwest Ethiopia. A cross-sectional study. Clinical Epidemiology and Global Health 13, p. 100950, Elsevier BV, ISSN 2213-3984, doi:10.1016/j.cegh.2021.100950	Abebe Basazn Mekuria, Zemene Demelash Kifle, Abreham Degu Melak	2022	2024-03-25	No	Unrelated title
165	Life after stroke: exploring social and psychological consequences of stroke survivors and their caregivers., doi:10.4314/emj.v61i4.3	Seble Shewangizaw, Wubalem Fekadu, Catherine Sackley, Atalay Alem	2023	2024-03-25	No	Qualitative study
166	Macrovascular disease in middle-aged diabetic patients in Addis Ababa, Ethiopia. Diabetologia: Clinical and Experimental Diabetes and Metabolism 31(6), pp. 361-367, ISSN 0012-186X, doi:10.1007/BF02341504, cited by 15 (0.42 per year)	F.T. Lester	1988	2024-03-25	No	Unrelated title
167	Magnitude and Predictors of In-Hospital Stroke Mortality in Ethiopia: A Systematic Review and Meta-Analysis. Stroke Research & Treatment. 2022:1-13.	Tareke AA, Abate MG, Alem A, Alamneh YM, Alamneh AA, Deml YA, et al.	2022	2024-03-25	No	Outcome not reported
168	Magnitude and Predictors of In-Hospital Stroke Mortality in Ethiopia: A Systematic Review and Meta-Analysis. Stroke Research and Treatment 2022, ISSN 2090-8105, doi:10.1155/2022/7202657, cited by 1 (0.50 per year)	A.A. Tareke	2022	2024-03-25	No	Duplicate
169	Magnitude and Predictors of In-Hospital Stroke Mortality in Ethiopia: A Systematic Review and Meta-Analysis., doi:10.1155/2022/7202657, cited by 3 (1.50 per year)	Amare Abera Tareke, Masrie Getnet Abate, A. Alem, Y. Alamneh, Alehegn Aderaw Alamneh, Yikeber Argachew Deml, M. Shiferaw, Woldeteklehaymanot Kassahun, Abraham Teym	2022	2024-03-25	No	Duplicate
170	Magnitude and predictors of stroke treatment outcomes in low resource settings: A cross-sectional study. International Journal of Africa Nursing Sciences 18, ISSN 2214-1391, doi:10.1016/j.ijans.2023.100558	F. Bekele	2023	2024-03-25	Yes
171	Magnitude of Coagulation Abnormalities and Associated Factors Among Patients with Heart Diseases at the University of Gondar Comprehensive Specialized Hospital. Vascular Health & Risk Management. 2022;18:617-27.	Aynalem M, Adane T, Getawa S.		2024-03-25	No	Unrelated title
172	Magnitude of Coagulation Abnormalities and Associated Factors Among Patients with Heart Diseases at the University of Gondar Comprehensive Specialized Hospital. Vascular Health and Risk Management 18, pp. 617-627, ISSN 1176-6344, doi:10.2147/VHRM.S371912, cited by 2 (1.00 per year)	M. Aynalem	2022	2024-03-25	No	Duplicate
173	Magnitude of risk factors and in-hospital mortality of stroke in Ethiopia: A systematic review and meta-analysis. BMC Neurology 20(1), ISSN 1471-2377, doi:10.1186/s12883-020-01870-6, cited by 22 (5.50 per year)	M. Alene	2020	2024-03-25	No	Review
174	Magnitude of risk factors and in-hospital mortality of stroke in Ethiopia: a systematic review and meta-analysis. BMC Neurology 20(1), Springer Science and Business Media LLC, ISSN 1471-2377, doi:10.1186/s12883-020-01870-6, cited by 24 (6.00 per year)	Muluneh Alene, Moges Agazhe Assemie, Leltework Yismaw, Daniel Bekele Ketema	2020	2024-03-25	No	Duplicate
175	Magnitude of risk factors and in-hospital mortality of stroke in Ethiopia: a systematic review and meta-analysis. BMC neurology, Springer, doi:10.1186/s12883-020-01870-6, cited by 36 (9.00 per year)	M Alene, MA Assemie, L Yismaw, DB Ketema	2020	2024-03-25	No	Duplicate
176	Magnitude of risk factors and in-hospital mortality of stroke in Ethiopia: a systematic review and meta-analysis., doi:10.1186/s12883-020-01870-6, cited by 29 (7.25 per year)	Muluneh Alene, M. Assemie, Leltework Yismaw, D. Ketema	2020	2024-03-25	No	Duplicate
177	Magnitude of stroke and associated factors among patients who attended the medical ward of Felege Hiwot Referral Hospital, Bahir Dar town, Northwest Ethiopia., cited by 22 (2.75 per year)	Beza Mulat, J. Mohammed, Mastewal Yeseni, Mebratu Alamirew, Munira Dermello, G. Niyat, Michael, M. Asemahagn	2016	2024-03-25	No	Outcome not reported
178	Magnitude, risk factors and outcomes of stroke at Debre Markos Referral Hospital, Northwest Ethiopia: a retrospective observational study. Egyptian Journal of Neurology, Psychiatry and Neurosurgery 56(1), ISSN 1110-1083, doi:10.1186/s41983-020-00173-4, cited by 16 (4.00 per year)	H. Mulugeta	2020	2024-03-25	Yes
179	Magnitude, risk factors and outcomes of stroke at Debre Markos Referral Hospital, Northwest Ethiopia: a retrospective observational study. The Egyptian Journal of …, Springer, doi:10.1186/s41983-020-00173-4, cited by 29 (7.25 per year)	H Mulugeta, A Yehuala, D Haile, N Mekonnen, ...	2020	2024-03-25	No	Duplicate
180	Magnitude, risk factors and outcomes of stroke at Debre Markos Referral Hospital, Northwest Ethiopia: a retrospective observational study. The Egyptian Journal of Neurology, Psychiatry and Neurosurgery 56(1), Springer Science and Business Media LLC, ISSN 1687-8329, doi:10.1186/s41983-020-00173-4, cited by 16 (4.00 per year)	Henok Mulugeta, Amare Yehuala, Dessalegn Haile, Nakachew Mekonnen, Getenet Dessie, Getachew Mullu Kassa, Zerihun Shimelis Kassa, Tesfa Dejenie Habtewold	2020	2024-03-25	No	Duplicate
181	Magnitude, risk factors and outcomes of stroke at Debre Markos Referral Hospital, Northwest Ethiopia: a retrospective observational study., doi:10.1186/s41983-020-00173-4, cited by 21 (5.25 per year)	H. Mulugeta, Amare Yehuala, Dessalegn Haile, Nakachew Mekonnen, Getenet Dessie, G. Kassa, Zerihun Shimelis Kassa, T. Habtewold	2020	2024-03-25	No	Duplicate
182	Management practice, and treatment outcome and its associated factors among hospitalized stroke patient at Ambo University Referral Hospital, Ethiopia: an Institutional Based Cross Sectional Study., doi:10.21203/rs.2.15426/v1, cited by 8 (1.60 per year)	Belayneh Kefale, Guye Betero, G. Temesgen, Amsalu Degu	2019	2024-03-25	No	Outcome not reported
183	Management practice, and treatment outcome and its associated factors among hospitalized stroke patient at Ambo University Referral Hospital, Ethiopia: an Institutional Based Cross Sectional Study., Research Square Platform LLC, doi:10.21203/rs.2.15426/v1, cited by 4 (0.80 per year)	Belayneh Kefale, Guye Betero, Gobezie Temesgen, Amsalu Degu	2019	2024-03-25	No	Duplicate
184	Management protocols and encountered complications among stroke patients admitted to stroke unit of Jimma university medical center, Southwest Ethiopia …. Annals of medicine and …, Elsevier, cited by 16 (3.20 per year)	G Fekadu, L Chelkeba, T Melaku, B Gamachu, ...	2019	2024-03-25	No	Outcome not reported
185	Management protocols and encountered complications among stroke patients admitted to stroke unit of Jimma university medical center, Southwest Ethiopia: Prospective observational study. Annals of Medicine and Surgery 48, pp. 135-143, ISSN 2049-0801, doi:10.1016/j.amsu.2019.11.003, cited by 8 (1.60 per year)	G. Fekadu	2019	2024-03-25	No	Duplicate
186	Management protocols and encountered complications among stroke patients admitted to stroke unit of Jimma university medical center, Southwest Ethiopia: Prospective observational study. Annals of Medicine and Surgery 48, pp. 135-143, Ovid Technologies (Wolters Kluwer Health), ISSN 2049-0801, doi:10.1016/j.amsu.2019.11.003, cited by 7 (1.40 per year)	Ginenus Fekadu, Legese Chelkeba, Tsegaye Melaku, Busha Gamachu, Mohammed Gebre, Firomsa Bekele, Getahun Fetensa	2019	2024-03-25	No	Duplicate
187	Management protocols and encountered complications among stroke patients admitted to stroke unit of Jimma university medical center, Southwest Ethiopia: Prospective observational study., doi:10.1016/j.amsu.2019.11.003, cited by 11 (2.20 per year)	Ginenus Fekadu, Legese Chelkeba, Tsegaye Melaku, Busha Gamachu, M. Gebre, F. Bekele, Getahun Fetensa	2019	2024-03-25	No	Duplicate
188	Management, clinical outcomes, and its predictors among heart failure patients admitted to tertiary care hospitals in Ethiopia: prospective observational study. BMC Cardiovascular Disorders 23(1), ISSN 1471-2261, doi:10.1186/s12872-022-03008-7, cited by 1 (1.00 per year)	B. Beri	2023	2024-03-25	No	Outcome not reported
189	Medical and neurological complications among stroke patients admitted for inpatient care in Addis Ababa, Ethiopia. Ethiop Med J, researchgate.net, cited by 19 (2.11 per year)	Y Mamushet, G Zenebe, A Addissie	2015	2024-03-25	Yes
190	MEDICAL AND NEUROLOGICAL COMPLICATIONS AMONG STROKE PATIENTS ADMITTED FOR INPATIENT CARE IN ADDIS ABABA, ETHIOPIA. Ethiop Med J. 2015;53(1):9-17. PubMed PMID: 26591287.	Mamushet Y, Zenebe G, Addissie A.	2015	2024-03-23	No	Duplicate
191	MEDICAL AND NEUROLOGICAL COMPLICATIONS AMONG STROKE PATIENTS ADMITTED FOR INPATIENT CARE IN ADDIS ABABA, ETHIOPIA. Ethiopian medical journal 53(1), pp. 9-17, ISSN 0014-1755, cited by 12 (1.33 per year)	Y. Mamushet	2015	2024-03-25	No	Duplicate
192	MEDICAL AND NEUROLOGICAL COMPLICATIONS AMONG STROKE PATIENTS ADMITTED FOR INPATIENT CARE IN ADDIS ABABA, ETHIOPIA.., cited by 17 (1.89 per year)	Yared Mamushet, G. Zenebe, A. Addissie	2015	2024-03-25	No	Duplicate
193	Medical complications after stroke. The Lancet Neurology. 2010;9(1):105-18.	Kumar S, Selim MH, Caplan LR.	2010	2024-03-25	No	Out of context
194	Medical complications and mortality of hospitalized stroke patients. J Stroke Cerebrovasc Dis. 2020;29(8):104990. Epub 20200611. doi: 10.1016/j.jstrokecerebrovasdis.2020.104990. PubMed PMID: 32689635.	Asgedom SW, Gidey K, Gidey K, Niriayo YL, Desta DM, Atey TM.	2020	2024-03-23	Yes
195	Medical complications and mortality of hospitalized stroke patients. Journal of Stroke and Cerebrovascular Diseases 29(8), ISSN 1052-3057, doi:10.1016/j.jstrokecerebrovasdis.2020.104990, cited by 10 (2.50 per year)	S.W. Asgedom	2020	2024-03-25	No	Duplicate
196	Modeling Survival Time to Death among Stroke Patients at Jimma University Medical Center, Southwest Ethiopia: A Retrospective Cohort Study. Stroke Research and …, hindawi.com	BW Negasa, TW Wotale, ME Lelisho, ...	2023	2024-03-25	No	Outcome not reported
197	Modeling Survival Time to Death among Stroke Patients at Jimma University Medical Center, Southwest Ethiopia: A Retrospective Cohort Study. Stroke Research and Treatment 2023, pp. 1-10, Hindawi Limited, ISSN 2042-0056, doi:10.1155/2023/1557133	Bikiltu Wakuma Negasa, Teramaj Wongel Wotale, Mesfin Esayas Lelisho, Legesse Kassa Debusho, Kibrealem Sisay, Wubishet Gezimu	2023	2024-03-25	No	Duplicate
198	Modeling Survival Time to Death among Stroke Patients at Jimma University Medical Center, Southwest Ethiopia: A Retrospective Cohort Study., doi:10.1155/2023/1557133	Bikiltu Wakuma Negasa, Teramaj Wongel Wotale, Mesfin Esayas Lelisho, L. Debusho, Kibrealem Sisay, Wubishet Gezimu	2023	2024-03-25	No	Duplicate
199	Modeling Time to Cure of Deep Vein Thrombosis Using Cox Proportional Model in Southwest of Ethiopia. Ethiopian journal of health sciences 32(3), pp. 555-562, ISSN 2413-7170, doi:10.4314/ejhs.v32i3.11	G.N. Gelcho	2022	2024-03-25	No	Unrelated title
200	Most common causes of natural and injury-related deaths in Addis Ababa, Ethiopia. Pathology Research and Practice 205(9), pp. 608-614, ISSN 0344-0338, doi:10.1016/j.prp.2009.02.007, cited by 10 (0.67 per year)	T. Gemechu	2009	2024-03-25	No	Unrelated title
201	Multimorbidity and predictors of mortality among patients with cardiovascular disorders admitted to an intensive care unit: A retrospective study. Ethiopian Journal of Health Development 32(4), pp. 218-224, ISSN 1021-6790	S.G. Abdissa	2018	2024-03-25	No	Unrelated title
202	National mortality burden due to communicable, non-communicable, and other diseases in Ethiopia, 1990-2015: Findings from the Global Burden of Disease Study 2015. Population Health Metrics 15(1), ISSN 1478-7954, doi:10.1186/s12963-017-0145-1, cited by 117 (16.71 per year)	A. Misganaw	2017	2024-03-25	No	Unrelated title
203	National mortality burden due to communicable, non-communicable, and other diseases in Ethiopia, 1990-2015: findings from the Global Burden of Disease Study 2015. Population Health Metrics. 2017;15:1-17.	Misganaw A, Haregu TN, Deribe K, Tessema GA, Deribew A, Melaku YA, et al.	2017	2024-03-25	No	Duplicate
204	of Aspiration Pneumonia Among Stroke Patients Admitted at Felege Hiwot Compressive Specialized Hospital, Bahir Dar, North West Ethiopia, 2021: A Retrospective …., ir.bdu.edu.et	L Tadios	2022	2024-03-25	No	Duplicate
205	OF FUNCTIONAL ABILITY AND TIME TO DEATH JOINTLY FOR ADULT STROKE PATIENTS AT FELEGE HIWOT REFERRAL HOSPITAL, BAHIRDAR, ETHIOPIA., ir.bdu.edu.et	A SHIFERAW	2021	2024-03-25	No	Outcome not reported
206	Paraplegia at the Tikur Anbessa teaching hospital: A seven year retrospective study of 164 cases. Ethiopian Medical Journal 33(1), pp. 7-13, ISSN 0014-1755, cited by 14 (0.48 per year)	G. Zenebe	1995	2024-03-25	No	Unrelated title
207	Pathological Sub Types and Diagnostic Protocols of Stroke among Adult Patients Admitted to Jimma University Medical Center, South West Ethiopia. Journal of Neurology &amp; Neurophysiology(4), OMICS Publishing Group, ISSN 2155-9562, doi:10.4172/2155-9562.1000466, cited by 10 (1.67 per year)	Ginenus Fekadu, Legesse Chelkeba, Tsegaye Melaku, Elsah Tegene	2018	2024-03-25	No	Outcome not reported
208	Pathological Sub Types and Diagnostic Protocols of Stroke among Adult Patients Admitted to Jimma University Medical Center, South West Ethiopia., doi:10.4172/2155-9562.1000466, cited by 12 (2.00 per year)	Ginenus Fekadu, Legesse Chelkeba, Tsegaye Melaku, E. Tegene	2018	2024-03-25	No	Duplicate
209	Patient Adherence to Novel Oral Anticoagulants (NOACs) for the Treatment of Atrial Fibrillation and Occurrence of Associated Bleeding Events: A Systematic Review and Meta-analysis. Curr Vasc Pharmacol. 2019;17(4):341-9. doi: 10.2174/1570161116666180123111949. PubMed PMID: 29359674.	Shehab A, Bhagavathula AS, Abebe TB, Abegaz TM, Elnour AA, Sabbour HM, et al.	2019	2024-03-23	No	Unrelated title
210	Patients with HFpEF and HFrEF have different clinical characteristics but similar prognosis: A retrospective cohort study. BMC Cardiovascular Disorders 16(1), ISSN 1471-2261, doi:10.1186/s12872-016-0418-9, cited by 59 (7.38 per year)	T. Abebe	2016	2024-03-25	No	Unrelated title
211	Patients with HFpEF and HFrEF have different clinical characteristics but similar prognosis: a retrospective cohort study. BMC Cardiovascular Disorders. 2016;18:232-.	Abebe TB, Gebreyohannes EA, Tefera YG, Abegaz TM.	2016	2024-03-25	No	Duplicate
212	Pattern of admissions to the Medical Intensive Care Unit of Addis Ababa University Teaching Hospital. Ethiopian Medical Journal 44(1), pp. 33-42, ISSN 0014-1755, cited by 17 (0.94 per year)	Z. Melaku	2006	2024-03-25	No	Unrelated title
213	PATTERN OF ANTIHYPERTENSIVE THERAPY AMONG DIABETIC HYPERTEN- SIVE PATIENTS IN ZEWDITU MEMORIAL HOSPITAL, ADDIS ABABA. Ethiopian medical journal 54(2), pp. 77-82, ISSN 0014-1755, cited by 6 (0.75 per year)	H. Abera	2016	2024-03-25	No	Unrelated title
214	PATTERNS OF COMPLICATIONS SEEN IN PATIENTS WITH HYPERTENSION ADMITTED TO TIKUR ANBESSA HOSPITAL: A RETROSPECTIVE ANALYSIS. Ethiop Med J. 2015;Suppl 2:51-6. PubMed PMID: 26591283.	Worku T, Tadesse Y, Hughes P, Lemessa T.	2015	2024-03-23	No	Duplicate
215	PATTERNS OF COMPLICATIONS SEEN IN PATIENTS WITH HYPERTENSION ADMITTED TO TIKUR ANBESSA HOSPITAL: A RETROSPECTIVE ANALYSIS. Ethiopian medical journal, pp. 51-56, ISSN 0014-1755, cited by 2 (0.22 per year)	T. Worku	2015	2024-03-25	No	Duplicate
216	PERFORMANCE AND EMISSION CHARACTERISTICS OF GASOLINE-ETHANOL BLENDS ON PFI-SI ENGINE Authors: D.Vinay Kumar ,G.Samhita Priyadarsini,V.Jagadeesh Babu,Y.Sai Varun Teja, DOI NO: https://doi.org/10.26782/jmcms.2020.07.00051 admin July 26, 2020	Farooq Sk	2020	2024-03-25	No	Duplicate
217	Pharmacotherapy Pattern and Treatment Outcomes of Stroke Patients Admitted to Jimma University Medical Center, Ethiopia. Patient Related Outcome …, Taylor & Francis, doi:10.2147/PROM.S307291, cited by 4 (1.33 per year)	N Beyene, K Fanta, R Tatiparthi	2021	2024-03-25	Yes
218	Pharmacotherapy Pattern and Treatment Outcomes of Stroke Patients Admitted to Jimma University Medical Center, Ethiopia. Patient Related Outcome Measures, pp. 267-275, Informa UK Limited, ISSN 1179-271X, doi:10.2147/prom.s307291, cited by 2 (0.67 per year)	Nigatu Beyene, Korinan Fanta, Ramanjireddy Tatiparthi	2021	2024-03-25	No	Duplicate
219	Pharmacotherapy Pattern and Treatment Outcomes of Stroke Patients Admitted to Jimma University Medical Center, Ethiopia., doi:10.2147/PROM.S307291, cited by 3 (1.00 per year)	Nigatu Beyene, Korinan Fanta, Ramanjireddy Tatiparthi	2021	2024-03-25	No	Duplicate
220	Physical activity and survival in chronic comorbidity among adult HIV patients in Ethiopia: a prospective cohort study. BMC Infectious Diseases 23(1), ISSN 1471-2334, doi:10.1186/s12879-023-08651-9	Y. Tegene	2023	2024-03-25	No	Unrelated title
221	Physical activity and survival in chronic comorbidity among adult HIV patients in Ethiopia: a prospective cohort study., doi:10.1186/s12879-023-08651-9	Yadessa Tegene, Selamawit Mengesha, Andargachew Kassa, Alemayehu Toma Toma, M. Spigt	2023	2024-03-25	No	Duplicate
222	Poor outcomes associated with antithrombotic undertreatment in patients with atrial fibrillation attending Gondar University Hospital: A retrospective cohort study. Thrombosis Journal 16(1), ISSN 1477-9560, doi:10.1186/s12959-018-0177-1, cited by 8 (1.33 per year)	E.A. Gebreyohannes	2018	2024-03-25	No	Unrelated title
223	Poor outcomes associated with antithrombotic undertreatment in patients with atrial fibrillation attending Gondar University Hospital: a retrospective cohort study. Thrombosis Journal. 2018;16(1):N.PAG-N.PAG.	Gebreyohannes EA, Bhagavathula AS, Tegegn HG.	2018	2024-03-25	No	Duplicate
224	Poor treatment outcomes and associated factors among hospitalized patients with stroke at Hiwot Fana Comprehensive Specialized Hospital, eastern Ethiopia. Frontiers in Stroke 2, Frontiers Media SA, ISSN 2813-3056, doi:10.3389/fstro.2023.1304664	Zerihun Abera Ayele, Sisay Molla, Aliyi Ahmed, Teshager Worku, Addisu Seneshaw Bezabih, Biniyam Tedla Mamo	2023	2024-03-25	No	Duplicate
225	Poor treatment outcomes and associated factors among hospitalized patients with stroke at Hiwot Fana Comprehensive Specialized Hospital, eastern Ethiopia., doi:10.3389/fstro.2023.1304664	Zerihun Abera Ayele, Sisay Molla, Aliyi Ahmed, Teshager Worku, Addisu Seneshaw Bezabih, Biniyam Tedla Mamo	2023	2024-03-25	No	Duplicate
226	Posterior Reversible Encephalopathy Syndrome: Three Ethiopian Hypertensive Patients Presented with Recurrent Seizure: Case Series and Literature Review. Ethiopian journal of health sciences 29(4), pp. 525-528, ISSN 2413-7170, doi:10.4314/ejhs.v29i4.14, cited by 1 (0.20 per year)	Z. Yared	2019	2024-03-25	No	Case report
227	Post-stroke limitations in daily activities: experience from a tertiary care hospital in Ethiopia. BMC Neurol. 2023;23(1):364. Epub 20231009. doi: 10.1186/s12883-023-03419-9. PubMed PMID: 37814255; PubMed Central PMCID: PMCPMC10561502.	Mohammed S, Haidar J, Ayele BA, Yifru YM.	2023	2024-03-23	No	Outcome not reported
228	Post-stroke limitations in daily activities: experience from a tertiary care hospital in Ethiopia. BMC Neurology 23(1), ISSN 1471-2377, doi:10.1186/s12883-023-03419-9	S. Mohammed	2023	2024-03-25	No	Duplicate
229	Post-stroke limitations in daily activities: experience from a tertiary care hospital in Ethiopia. BMC Neurology 23(1), Springer Science and Business Media LLC, ISSN 1471-2377, doi:10.1186/s12883-023-03419-9	Salhadin Mohammed, Jemal Haidar, Biniyam A. Ayele, Yared Mamushet Yifru	2023	2024-03-25	No	Duplicate
230	Post-stroke limitations in daily activities: experience from a tertiary care hospital in Ethiopia., doi:10.1186/s12883-023-03419-9	Salhadin Mohammed, Jemal Haidar, Biniyam A. Ayele, Y. M. Yifru	2023	2024-03-25	No	Duplicate
231	Post-stroke Limitations in Daily Activities: Experience from a Tertiary care Hospital in Ethiopia., Research Square Platform LLC, doi:10.21203/rs.3.rs-2630878/v1	Salhadin Mohammed, Jemal Haidar, Biniyam A. Ayele, Yared Mamushet Yifru	2023	2024-03-25	No	Duplicate
232	Potentially Inappropriate Medications Use and Associated Factors Among Older Patients on Follow-Up at the Chronic Care Clinic of Hiwot Fana Comprehensive Specialized Hospital in Eastern Ethiopia. Current Therapeutic Research - Clinical and Experimental 100, ISSN 0011-393X, doi:10.1016/j.curtheres.2023.100730	S. Nigussie	2024	2024-03-25	No	Unrelated title
233	practice, and treatment outcome and its associated factors among hospitalized stroke patient at Ambo University Referral Hospital, Ethiopia: an Institutional Based …., researchsquare.com, cited by 12 (2.40 per year)	B Kefale, G Betero, G Temesgen, A Degu	2019	2024-03-25	No	Outcome not reported
234	Predictors of Stroke Mortality among Patients Admitted to a Hospital in Ethiopia (2070). Neurology 94(15), Ovid Technologies (Wolters Kluwer Health), ISSN 0028-3878, doi:10.1212/wnl.94.15_supplement.2070	Yohannes Gelan, Amanuel Weldeab	2020	2024-03-25	No	Outcome not reported
235	Predictors of Stroke Mortality among Patients Admitted to a Hospital in Ethiopia (2070)., doi:10.1212/wnl.94.15_supplement.2070, cited by 1 (0.25 per year)	Yohannes Gelan, Amanuel Weldeab	2020	2024-03-25	No	Outcome not reported
236	Prevalence and associated factors of cognitive impairment among stroke survivors at comprehensive specialized hospitals in Northwest Ethiopia: multi-centered cross …. Vascular Health and Risk …, Taylor & Francis, doi:10.2147/VHRM.S405357, cited by 2 (2.00 per year)	K Cherkos, G Jember, T Mihret, ...	2023	2024-03-25	No	Outcome not reported
237	Prevalence and Associated Factors of Cognitive Impairment Among Stroke Survivors at Comprehensive Specialized Hospitals in Northwest Ethiopia: Multi-Centered Cross-Sectional Study. Vascular Health & Risk Management. 2023;19:265-77.	Cherkos K, Jember G, Mihret T, Fentanew M.	2023	2024-03-25	No	Duplicate
238	Prevalence and Associated Factors of Cognitive Impairment Among Stroke Survivors at Comprehensive Specialized Hospitals in Northwest Ethiopia: Multi-Centered Cross-Sectional Study. Vascular Health and Risk Management 19, pp. 265-277, ISSN 1176-6344, doi:10.2147/VHRM.S405357, cited by 1 (1.00 per year)	K. Cherkos	2023	2024-03-25	No	Duplicate
239	Prevalence and Associated Factors of Cognitive Impairment Among Stroke Survivors at Comprehensive Specialized Hospitals in Northwest Ethiopia: Multi-Centered Cross-Sectional Study. Vascular Health and Risk Management, pp. 265-277, Informa UK Limited, ISSN 1178-2048, doi:10.2147/vhrm.s405357, cited by 1 (1.00 per year)	Kassahun Cherkos, Gashaw Jember, Tewodros Mihret, Molla Fentanew	2023	2024-03-25	No	Duplicate
240	Prevalence and Associated Factors of Cognitive Impairment Among Stroke Survivors at Comprehensive Specialized Hospitals in Northwest Ethiopia: Multi-Centered Cross-Sectional Study., doi:10.2147/VHRM.S405357, cited by 1 (1.00 per year)	Kassahun Cherkos, Gashaw Jember, Tewodros Mihret, Molla Fentanew	2023	2024-03-25	No	Duplicate
241	Prevalence and Associated Factors of Poststroke Depression among Outpatient Stroke Patients Who Have a Follow-Up at the Outpatient Neurology Clinic of Zewditu Memorial Hospital in Addis Ababa, Ethiopia. Depression Research and Treatment 2022, ISSN 2090-1321, doi:10.1155/2022/9750035, cited by 3 (1.50 per year)	T.Y. Wubshet	2022	2024-03-25	No	Outcome not reported
242	Prevalence and Associated Factors of Poststroke Depression among Outpatient Stroke Patients Who Have a Follow-Up at the Outpatient Neurology Clinic of Zewditu Memorial Hospital in Addis Ababa, Ethiopia. Depression Research and Treatment 2022, pp. 1-7, Hindawi Limited, ISSN 2090-133X, doi:10.1155/2022/9750035, cited by 3 (1.50 per year)	Tsion Yehualashet Wubshet, Sisay Gizaw Geberemichael, Takle Menna Adilo, Temesgen Tantu Arusi, Muluken Gunta Gutulo, Dereje Zewdu Assefa, Mekete Wondesen Asfaw	2022	2024-03-25	No	Duplicate
243	Prevalence and Associated Factors of Poststroke Depression among Outpatient Stroke Patients Who Have a Follow-Up at the Outpatient Neurology Clinic of Zewditu Memorial Hospital in Addis Ababa, Ethiopia., doi:10.1155/2022/9750035, cited by 3 (1.50 per year)	Tsion Yehualashet Wubshet, Sisay Gizaw Geberemichael, Takle Menna Adilo, T. Arusi, M. Gutulo, Dereje Zewdu Assefa, Mekete Wondesen Asfaw	2022	2024-03-25	No	Duplicate
244	Prevalence and Factors Associated with Dysphagia among Stroke Patients in Public and Private Hospitals of Hawassa, Ethiopia.	B. Deribe, Sailaja Busi	2018	2024-03-25	No	Outcome not reported
245	Prevalence and Factors Associated with Dysphagia among Stroke Patients in Public and Private Hospitals of Hawassa, Ethiopia. researchgate.net	B Deribe, S Busi		2024-03-25	No	Duplicate
246	Prevalence and predictors of atrial fibrillation and its embolic complications in patients with rheumatic heart disease at Tikur Anbessa specialized hospital, Addis Ababa, Ethiopia. Ethiopian Journal of Health Development 33(1), pp. 12-16, ISSN 1021-6790, cited by 7 (1.40 per year)	D. Yadeta	2019	2024-03-25	No	Unrelated title
247	Prevalence of Cardiovascular Disease and Associated Factors Among Type 2 Diabetes Patients in Selected Hospitals of Harari Region, Eastern Ethiopia. Frontiers in Public Health 8, ISSN 2296-2565, doi:10.3389/fpubh.2020.532719, cited by 9 (3.00 per year)	L.D. Regassa	2021	2024-03-25	No	Unrelated title
248	Prevalence of Depression and Associated Factors Among Post Stroke Patients at St Paul’s Hospital Millennium Medical College, A.A, Ethiopia., doi:10.21203/RS.3.RS-690619/V1	Surafel Worku, M. Tesfaye, Enque Deresse, Marishet Agumasie	2021	2024-03-25	No	Outcome not reported
249	Prevalence of Depression and Associated Factors Among Post Stroke Patients at St Paul’s Hospital Millennium Medical College, A.A, Ethiopia., Research Square Platform LLC, doi:10.21203/rs.3.rs-690619/v1	Surafel Worku, Markos Tesfaye, Enque Deresse, Marishet Agumasie	2021	2024-03-25	No	Duplicate
250	Prevalence of Depression and Associated Factors Among Post Stroke Patients at St Paul's Hospital Millennium Medical College, AA, Ethiopia., researchsquare.com	S Worku, M Tesfaye, E Deresse, M Agumasie	2021	2024-03-25	No	Duplicate
251	Prevalence, nursing managements and patients‟ outcomes among stroke patients admitted to Tikur Anbessa specialized hospital, Addis Ababa, Ethiopia, 2018., cited by 5 (0.83 per year)	Ayehu Kassaw	2018	2024-03-25	No	Outcome not reported
252	Clinical profile, in-hospital outcome and associated factors of stroke after the start of a standard organized stroke care unit at university of Gondar hospital, northwest Ethiopia.., researchsquare.com, cited by 2 (0.40 per year)	SG Abdella, NB Gebi, ES Gerffie, KS Tamirat	2019	2024-03-25	Yes
253	Prospective assessment of patients with stroke in Tikur Anbessa Specialised Hospital, Addis Ababa, Ethiopia. African Journal of Emergency Medicine 8(1), pp. 21-24, Elsevier BV, ISSN 2211-419X, doi:10.1016/j.afjem.2017.11.001, cited by 19 (3.17 per year)	Ayalew Zewdie, Finot Debebe, Sofia Kebede, Aklilu Azazh, Adam Laytin, Golnar Pashmforoosh, Getaw Worku Hassen	2018	2024-03-25	No	Outcome not reported
254	Prospective assessment of patients with stroke in Tikur Anbessa Specialised Hospital, Addis Ababa, Ethiopia., doi:10.1016/j.afjem.2017.11.001, cited by 22 (3.14 per year)	Ayalew Zewdie, Finot Debebe, Sofia Kebede, A. Azazh, A. Laytin, G. Pashmforoosh, G. Hassen	2017	2024-03-25	No	Duplicate
255	Renal Dysfunction Among Stroke Patients, Hospital Based Cross Sectional Study, Addis Ababa, Ethiopia, 2021.	Lissane Seifu, Yonas Gashaye, Melaku Taye	2023	2024-03-25	No	Outcome not reported
256	Renal Dysfunction Among Stroke Patients, Hospital Based Cross Sectional Study, Addis Ababa, Ethiopia, 2021. Ethiopian Journal of Health Development, ajol.info	L Seifu, Y Gashaye, M Taye	2023	2024-03-25	No	Duplicate
257	Renal Function Abnormalities among Patients with Acute Stroke at a Tertiary Hospital in Ethiopia. Ethiop J Health Sci. 2022;32(6):1175-82. doi: 10.4314/ejhs.v32i6.15. PubMed PMID: 36475245; PubMed Central PMCID: PMCPMC9692161.	Seifu L, Gashaye Y, Taye M.	2022	2024-03-23	No	Duplicate
258	Renal Function Abnormalities among Patients with Acute Stroke at a Tertiary Hospital in Ethiopia. Ethiopian journal of health sciences 32(6), pp. 1175-1182, ISSN 2413-7170, doi:10.4314/ejhs.v32i6.15	L. Seifu	2022	2024-03-25	No	Duplicate
259	Renal Function Abnormalities among Patients with Acute Stroke at a Tertiary Hospital in Ethiopia. Ethiopian Journal of Health Sciences, ajol.info	L Seifu, Y Gashaye, M Taye	2022	2024-03-25	No	Duplicate
260	Renal Function Abnormalities among Patients with Acute Stroke at a Tertiary Hospital in Ethiopia., doi:10.4314/ejhs.v32i6.15	Lissane Seifu, Yonas Gashaye, Melaku Taye	2022	2024-03-25	No	Duplicate
261	Research Article Comparison of Ischemic and Hemorrhagic Stroke in the Medical Ward of Dessie Referral Hospital, Northeast Ethiopia: A Retrospective Study., academia.edu	H Abdu, F Tadese, G Seyoum	2021	2024-03-25	No	Outcome not reported
262	RETRACTED ARTICLE: Risk factors, clinical presentations and predictors of stroke among adult patients admitted to stroke unit of Jimma university medical center, south west Ethiopia: prospective observational study. BMC Neurology 19(1), Springer Science and Business Media LLC, ISSN 1471-2377, doi:10.1186/s12883-019-1412-5, cited by 11 (2.20 per year)	Ginenus Fekadu, Legese Chelkeba, Ayantu Kebede	2019	2024-03-25	No	Retracted article
263	Retraction Note: Risk factors, clinical presentations and predictors of stroke among adult patients admitted to stroke unit of Jimma university medical center, south west Ethiopia: prospective observational study. BMC Neurology 19(1), Springer Science and Business Media LLC, ISSN 1471-2377, doi:10.1186/s12883-019-1564-3, cited by 3 (0.60 per year)	Ginenus Fekadu, Legese Chelkeba, Ayantu Kebede	2019	2024-03-25	No	Duplicate
264	Retraction Note: Risk factors, clinical presentations and predictors of stroke among adult patients admitted to stroke unit of Jimma university medical center, south west Ethiopia: prospective observational study., doi:10.1186/s12883-019-1564-3, cited by 4 (0.80 per year)	Ginenus Fekadu, Legese Chelkeba, Ayantu Kebede	2019	2024-03-25	No	Duplicate
265	Retrospective analysis of mortalities in a tertiary care hospital in Northeast Ethiopia. BMC Res Notes. 2014;7:46. Epub 20140120. doi: 10.1186/1756-0500-7-46. PubMed PMID: 24443798; PubMed Central PMCID: PMCPMC3899922.	Abejew AA, Tamir AS, Kerie MW.	2014	2024-03-23	No	Outcome not reported
266	Retrospective analysis of mortalities in a tertiary care hospital in Northeast Ethiopia. BMC Research Notes 7(1), ISSN 1756-0500, doi:10.1186/1756-0500-7-46, cited by 5 (0.50 per year)	A.A. Abejew	2014	2024-03-25	No	Duplicate
267	Reversible anomia and cerebral venous thrombosis: a case report and review of the literature. Journal of Medical Case Reports 16(1), ISSN 1752-1947, doi:10.1186/s13256-022-03264-3, cited by 1 (0.50 per year)	B.A. Ayele	2022	2024-03-25	No	Case report
268	Risk Factors and In-hospital Outcomes of Stroke in the Medical Ward of Dessie Comprehensive Specialized Hospital, Northeast Ethiopia; A retrospective study., researchsquare.com	H Abdu, G Seyoum, F Tadese	2022	2024-03-25	No	Outcome not reported
269	Risk factors for stroke-related functional disability and mortality at Felege Hiwot Referral Hospital, Ethiopia. BMC Neurol. 2023;23(1):393. Epub 20231031. doi: 10.1186/s12883-023-03444-8. PubMed PMID: 37907867; PubMed Central PMCID: PMCPMC10617073.	Tento T, Kume A, Kumaso S.	2023	2024-03-23	No	Outcome not reported
270	Risk factors for stroke-related functional disability and mortality at Felege Hiwot Referral Hospital, Ethiopia. BMC Neurology 23(1), ISSN 1471-2377, doi:10.1186/s12883-023-03444-8, cited by 1 (1.00 per year)	T. Tento	2023	2024-03-25	No	Duplicate
271	Risk factors for stroke-related functional disability and mortality at Felege Hiwot Referral Hospital, Ethiopia. BMC Neurology 23(1), Springer Science and Business Media LLC, ISSN 1471-2377, doi:10.1186/s12883-023-03444-8, cited by 2 (2.00 per year)	Tegenu Tento, Abraham Kume, Sebisibe Kumaso	2023	2024-03-25	No	Duplicate
272	Risk factors for stroke-related functional disability and mortality at Felege Hiwot Referral Hospital, Ethiopia. BMC neurology, Springer, doi:10.1186/s12883-023-03444-8, cited by 2 (2.00 per year)	T Tento, A Kume, S Kumaso	2023	2024-03-25	No	Duplicate
273	Risk factors for stroke-related functional disability and mortality at Felege Hiwot Referral Hospital, Ethiopia., doi:10.1186/s12883-023-03444-8, cited by 2 (2.00 per year)	Tegenu Tento, Abraham Kume, S. Kumaso	2023	2024-03-25	No	Duplicate
274	Risk Factors for Stroke-Related Functional Disability and Mortality at Felege Hiwot Referral Hospital, Ethiopia., Research Square Platform LLC, doi:10.21203/rs.3.rs-2882177/v1	Tegenu Tessema Tento, Abrham Shiferaw Kume, Sebsibe Kuse Kumaso	2023	2024-03-25	No	Duplicate
275	Risk factors, clinical pattern and outcome of stroke in a referral hospital, Northwest Ethiopia. Clin Med Res, researchgate.net, cited by 74 (8.22 per year)	ES Greffie, T Mitiku, S Getahun	2015	2024-03-25	Yes
276	Risk Factors, Clinical Pattern and Outcome of Stroke in a Referral Hospital, Northwest Ethiopia. Clinical Medicine Research 4(6), p. 182, Science Publishing Group, ISSN 2326-9049, doi:10.11648/j.cmr.20150406.13, cited by 43 (4.78 per year)	Ermias Shenkutie Greffie	2015	2024-03-25	No	Duplicate
277	Risk Factors, Clinical Pattern and Outcome of Stroke in a Referral Hospital, Northwest Ethiopia., doi:10.11648/J.CMR.20150406.13, cited by 58 (6.44 per year)	E. S. Greffie, T. Mitiku, S. Getahun	2015	2024-03-25	No	Duplicate
278	Risk factors, clinical presentations and predictors of stroke among adult patients admitted to stroke unit of Jimma university medical center, south west Ethiopia: prospective observational study. BMC Neurol. 2019;19(1):183. Epub 20190805. doi: 10.1186/s12883-019-1412-5. PubMed PMID: 31382991; PubMed Central PMCID: PMCPMC6681486.	Fekadu G, Chelkeba L, Kebede A.	2019	2024-03-23	No	Outcome not reported
279	Risk factors, clinical presentations and predictors of stroke among adult patients admitted to stroke unit of Jimma university medical center, south west Ethiopia: prospective observational study. BMC Neurol. 2019;19(1):187. Epub 20190807. doi: 10.1186/s12883-019-1409-0. PubMed PMID: 31390995; PubMed Central PMCID: PMCPMC6685251.	Fekadu G, Chelkeba L, Kebede A.	2019	2024-03-23	No	Duplicate
280	Risk factors, clinical presentations and predictors of stroke among adult patients admitted to stroke unit of Jimma university medical center, south west Ethiopia: prospective observational study. BMC Neurology 19(1), Springer Science and Business Media LLC, ISSN 1471-2377, doi:10.1186/s12883-019-1409-0, cited by 23 (4.60 per year)	Ginenus Fekadu, Legese Chelkeba, Ayantu Kebede	2019	2024-03-25	No	Duplicate
281	Risk factors, clinical presentations and predictors of stroke among adult patients admitted to stroke unit of Jimma university medical center, south west Ethiopia: prospective observational study. BMC Neurology. 2019;19(1):N.PAG-N.PAG.	Fekadu G, Chelkeba L, Kebede A.	2019	2024-03-25	No	Duplicate
282	Risk factors, clinical presentations and predictors of stroke among adult patients admitted to stroke unit of Jimma university medical center, south west Ethiopia: prospective observational study., doi:10.1186/s12883-019-1409-0, cited by 59 (11.80 per year)	Ginenus Fekadu, Legese Chelkeba, Ayantu Kebede	2019	2024-03-25	No	Duplicate
283	Risk factors, clinical presentations and predictors of stroke among adult patients admitted to stroke unit of Jimma university medical center, south west Ethiopia: prospective observational study., doi:10.1186/s12883-019-1412-5, cited by 2 (0.40 per year)	Ginenus Fekadu, Legese Chelkeba, Ayantu Kebede	2019	2024-03-25	No	Duplicate
284	Risk profile, clinical presentation, and determinants of stroke subtypes among patients with stroke admitted to public referral hospitals, Northwest Ethiopia in 2021: A cross-sectional study. Frontiers in Neurology 13, Frontiers Media SA, ISSN 1664-2295, doi:10.3389/fneur.2022.988677, cited by 2 (1.00 per year)	Gashaw Walle Ayehu, Getachew Yideg Yitbarek, Edgiet Abebe Zewdie, Bedemariam Tadesse Amsalu, Yonatan Abie, Daniel Atlaw, Assefa Agegnehu, Fitalew Tadele Admasu, Melkalem Mamuye Azanaw, Abraham Tsedalu Amare, Zemen Asmare Emiru	2022	2024-03-25	No	Outcome not reported
285	Risk profile, clinical presentation, and determinants of stroke subtypes among patients with stroke admitted to public referral hospitals, Northwest Ethiopia in 2021: A cross-sectional study., doi:10.3389/fneur.2022.988677, cited by 2 (1.00 per year)	G. W. Ayehu, G. Y. Yitbarek, Edgiet Abebe Zewdie, Bedemariam Tadesse Amsalu, Yonatan Abie, D. Atlaw, A. Agegnehu, F. Admasu, M. Azanaw, Abraham Tsedalu Amare, Zemen Asmare Emiru	2022	2024-03-25	No	Duplicate
286	Rivaroxaban in Rheumatic Heart Disease-Associated Atrial Fibrillation. N Engl J Med. 2022;387(11):978-88. Epub 20220828. doi: 10.1056/NEJMoa2209051. PubMed PMID: 36036525.	Connolly SJ, Karthikeyan G, Ntsekhe M, Haileamlak A, El Sayed A, El Ghamrawy A, et al.	2022	2024-03-23	No	Unrelated title
287	Self-care practices and associated factors among hypertension patients in public hospitals in Harari regional state and Dire Dawa City administration, Eastern Ethiopia: A multi-center cross-sectional study. Frontiers in Public Health 10, ISSN 2296-2565, doi:10.3389/fpubh.2022.911593, cited by 1 (0.50 per year)	L. Abdisa	2022	2024-03-25	No	Unrelated title
288	Serum lipid profile of stroke patients attending at Dessie comprehensive specialized hospital, Dessie, Northeast Ethiopia: A comparative cross-sectional study. Heliyon 9(3), Elsevier BV, ISSN 2405-8440, doi:10.1016/j.heliyon.2023.e14369	Ermiyas Alemayehu, Alebachew Fasil, Marye Nigatie, Sintayehu Ambachew	2023	2024-03-25	No	Outcome not reported
289	Sex Differences in Stroke Risk Factors, Clinical Profiles, and In-Hospital Outcomes Among Stroke Patients Admitted to the Medical Ward of Dessie Comprehensive Specialized Hospital, Northeast Ethiopia. Degenerative Neurological and Neuromuscular Disease, pp. 133-144, Informa UK Limited, ISSN 1179-9900, doi:10.2147/dnnd.s383564, cited by 1 (0.50 per year)	Hussen Abdu, Girma Seyoum	2022	2024-03-25	No	Outcome not reported
290	Sex Differences in Stroke Risk Factors, Clinical Profiles, and In-Hospital Outcomes Among Stroke Patients Admitted to the Medical Ward of Dessie Comprehensive Specialized Hospital, Northeast Ethiopia., doi:10.2147/DNND.S383564, cited by 3 (1.50 per year)	Hussen Abdu, G. Seyoum	2022	2024-03-25	No	Duplicate
291	Short-term outcome after open-heart surgery for severe chronic rheumatic heart disease in a low-income country, with comparison with an historical control group: An observational study. Open Heart 8(2), ISSN 2398-595X, doi:10.1136/openhrt-2021-001706, cited by 3 (1.00 per year)	S.W. Hauge	2021	2024-03-25	No	Unrelated title
292	Should statin guidelines consider patient preferences? Eliciting preferences of benefit and harm outcomes of statins for primary prevention of cardiovascular disease in the sub-Saharan African and European contexts. BMC Cardiovascular Disorders 18(1), ISSN 1471-2261, doi:10.1186/s12872-018-0838-9, cited by 20 (3.33 per year)	H. Yebyo	2018	2024-03-25	No	Unrelated title
293	Should statin guidelines consider patient preferences? Eliciting preferences of benefit and harm outcomes of statins for primary prevention of cardiovascular disease in the sub-Saharan African and European contexts. BMC Cardiovascular Disorders. 2018;18(1):1-11.	Yebyo HG, Aschmann HE, Yu T, Puhan MA.	2018	2024-03-25	No	Duplicate
294	Status epilepticus: Clinical presentation, cause, outcome, and predictors of death in 119 Ethiopian patients. Epilepsia 49(4), pp. 600-607, ISSN 0013-9580, doi:10.1111/j.1528-1167.2008.01556.x, cited by 54 (3.38 per year)	A. Amare	2008	2024-03-25	No	Unrelated title
295	Status epilepticus: clinical presentation, cause, outcome, and predictors of death in 119 Ethiopian patients. Epilepsia. 2008;49(4):600-7. Epub 20080304. doi: 10.1111/j.1528-1167.2008.01556.x. PubMed PMID: 18325017.	Amare A, Zenebe G, Hammack J, Davey G.	2008	2024-03-23	No	Duplicate
296	stroke among diabetic and hypertensive patients having a follow up at University of Gondar Comprehensive Specialized Referral Hospital, Northwest Ethiopia …. Clinical Epidemiology and Global Health, Elsevier	AB Mekuria, ZD Kifle, AD Melak		2024-03-25	No	Outcome not reported
297	Stroke characteristics and outcomes of adult patients in Northwest Ethiopia. Frontiers in …, frontiersin.org, doi:10.3389/fneur.2020.00428, cited by 21 (5.25 per year)	M Baye, A Hintze, C Gordon-Murer, T Mariscal, ...	2020	2024-03-25	No	Outcome not reported
298	Stroke Characteristics and Outcomes of Adult Patients in Northwest Ethiopia. Frontiers in Neurology 11, Frontiers Media SA, ISSN 1664-2295, doi:10.3389/fneur.2020.00428, cited by 16 (4.00 per year)	Moges Baye, Amy Hintze, Chloe Gordon-Murer, Tatiana Mariscal, Gashaw Jember Belay, Aynishet Adane Gebremariam, Charmayne M. L. Hughes	2020	2024-03-25	No	Duplicate
299	Stroke Characteristics and Outcomes of Adult Patients in Northwest Ethiopia. Frontiers in Neurology 11, ISSN 1664-2295, doi:10.3389/fneur.2020.00428, cited by 11 (2.75 per year)	M. Baye	2020	2024-03-25	No	Duplicate
300	Stroke Characteristics and Outcomes of Adult Patients in Northwest Ethiopia., doi:10.3389/fneur.2020.00428, cited by 20 (5.00 per year)	Moges Baye, Amy Hintze, Chloe Gordon-Murer, T. Mariscal, Gashaw Jember Belay, Aynishet Adane Gebremariam, C. Hughes	2020	2024-03-25	No	Duplicate
301	Stroke management and outcomes in low-income and lower-middle-income countries: a meta-analysis of 8535 patients. Journal of neurosurgery 139(4), pp. 1042-1051, ISSN 1933-0693, doi:10.3171/2023.2.JNS222807, cited by 1 (1.00 per year)	A.O. Aguirre	2023	2024-03-25	No	Review
302	Stroke management and outcomes in low-income and lower-middle-income countries: a meta-analysis of 8535 patients.., doi:10.3171/2023.2.jns222807, cited by 1 (1.00 per year)	Alexander O. Aguirre, J. L. Rogers, Taylor Reardon, N. Shlobin, A. Ballatori, Nolan J. Brown, Julian Lassiter Gendreau, S. Shahrestani	2023	2024-03-25	No	Out of context
303	Stroke Related Knowledge, Prevention Practices and Associated Factors Among Hypertensive Patients at University of Gondar Comprehensive Specialized Hospital, Northwest Ethiopia, 2021. Frontiers in Neurology 13, Frontiers Media SA, ISSN 1664-2295, doi:10.3389/fneur.2022.839879, cited by 3 (1.50 per year)	Fkrte Kebede Woldetsadik, Tesfa Kassa, Workagegnehu Hailu Bilchut, Alemu kassaw Kibret, Yisak Girma Guadie, Getachew Azeze Eriku	2022	2024-03-25	No	Outcome not reported
304	Stroke Related Knowledge, Prevention Practices and Associated Factors Among Hypertensive Patients at University of Gondar Comprehensive Specialized Hospital, Northwest Ethiopia, 2021., doi:10.3389/fneur.2022.839879, cited by 2 (1.00 per year)	Fkrte Kebede Woldetsadik, Tesfa Kassa, W. H. Bilchut, A. Kibret, Yisak Girma Guadie, G. A. Eriku	2022	2024-03-25	No	Duplicate
305	Stroke: Clinical Pattern, Mortality and Associated Factors in a Referral Hospital, Northwest Ethiopia.	Ermias Shenkutie	2015	2024-03-25	No	Multiple publication
306	Stroke: Clinical Pattern, Mortality and Associated Factors in a Referral Hospital, Northwest Ethiopia., core.ac.uk	E Shenkutie	2015	2024-03-25	No	Duplicate
307	Successful training of self-sufficient interventional paediatric cardiology team in a sub-Saharan setting: A multicentre collaborative model. Cardiology in the Young 25(5), pp. 874-878, ISSN 1047-9511, doi:10.1017/S1047951114001000, cited by 7 (0.78 per year)	E. Tefera	2015	2024-03-25	No	Unrelated title
308	Sufferings of its consequences; patients with Type 2 diabetes mellitus in North-East Ethiopia, A qualitative investigation. Heliyon 8(2), ISSN 2405-8440, doi:10.1016/j.heliyon.2022.e08871, cited by 6 (3.00 per year)	E.M. Bayked	2022	2024-03-25	No	Unrelated title
309	Survival of Stroke Patients According to Hypertension Status in Northern Ethiopia: Seven Years Retrospective Cohort Study&lt;/p&gt;. Vascular Health and Risk Management, pp. 389-401, Informa UK Limited, ISSN 1178-2048, doi:10.2147/vhrm.s247667, cited by 11 (2.75 per year)	Zenawi Hagos Gufue, Naod Firdu Gizaw, Wondimu Ayele, Yared Mamushet Yifru, Nigus Alemu Hailu, Embaba Tekelaye Welesemayat, Etsay Weldekidan Tsegay, Abadi Hailay Atsbaha, Hirut Teame Gebru	2020	2024-03-25	Yes
310	Survival of Stroke Patients According to Hypertension Status in Northern Ethiopia: Seven Years Retrospective Cohort Study. Vasc Health Risk Manag. 2020;16:389-401. Epub 20200930. doi: 10.2147/vhrm.S247667. PubMed PMID: 33061400; PubMed Central PMCID: PMCPMC7533221.	Hagos Gufue Z, Gizaw NF, Ayele W, Yifru YM, Hailu NA, Welesemayat ET, et al.	2020	2024-03-23	No	Duplicate
311	Survival of Stroke Patients According to Hypertension Status in Northern Ethiopia: Seven Years Retrospective Cohort Study. Vascular Health & Risk Management. 2020;16:389-401.	Gufue ZH, Gizaw NF, Ayele W, Yifru YM, Hailu NA, Welesemayat ET, et al.	2020	2024-03-25	No	Duplicate
312	Survival of stroke patients according to hypertension status in Northern Ethiopia: seven years retrospective cohort study. Vascular health and …, Taylor & Francis, doi:10.2147/VHRM.S247667, cited by 20 (5.00 per year)	Z Hagos Gufue, NF Gizaw, W Ayele, ...	2020	2024-03-25	No	Duplicate
313	Survival of stroke patients according to hypertension status in Northern Ethiopia: Seven years retrospective cohort study. Vascular Health and Risk Management 16, pp. 389-401, ISSN 1176-6344, doi:10.2147/VHRM.S247667, cited by 8 (2.00 per year)	Z.H. Gufue	2020	2024-03-25	No	Duplicate
314	Survival of Stroke Patients According to Hypertension Status in Northern Ethiopia: Seven Years Retrospective Cohort Study., doi:10.2147/VHRM.S247667, cited by 10 (2.50 per year)	Zenawi Hagos Gufue, N. Gizaw, W. Ayele, Y. M. Yifru, N. Hailu, Embaba Tekelaye Welesemayat, E. Tsegay, A. Atsbaha, Hirut Teame Gebru	2020	2024-03-25	No	Duplicate
315	Survival status and predictor of mortality among adult stroke patients in Saint Paul’s hospital millennium medical college, Addis Ababa, Ethiopia. SAGE Open Medicine 10, ISSN 2050-3121, doi:10.1177/20503121221112483	T. Sahle Adeba	2022	2024-03-25	No	Outcome not reported
316	Survival status and predictor of mortality among adult stroke patients in Saint Paul’s hospital millennium medical college, Addis Ababa, Ethiopia. SAGE Open Medicine 10, p. 2147483647, SAGE Publications, ISSN 2050-3121, doi:10.1177/20503121221112483	Tadesse Sahle Adeba, Hussen Mekonen, Tsion Alemu, Tamrat Alate, Tamirat Melis	2022	2024-03-25	No	Duplicate
317	Survival status and predictor of mortality among adult stroke patients in Saint Paul’s hospital millennium medical college, Addis Ababa, Ethiopia., doi:10.1177/20503121221112483	Tadesse Sahle Adeba, Hussen Mekonen, Tsion Alemu, Tamrat Alate, Tamirat Melis	2022	2024-03-25	No	Duplicate
318	Survival status and predictors of mortality among adult Stroke patients admitted to Jimma University Medical Center, South west Ethiopia: A retrospective Cohort study. Vasc Health Risk Manag. 2023;19:527-41. Epub 20230825. doi: 10.2147/vhrm.S399815. PubMed PMID: 37649671; PubMed Central PMCID: PMCPMC10464890.	Mosisa W, Gezehagn Y, Kune G, Chego M, Yigezu HF, Getnet M.	2023	2024-03-23	Yes
319	Survival status and predictors of mortality among adult Stroke patients admitted to Jimma University Medical Center, South west Ethiopia: A retrospective Cohort study. Vascular Health and …, Taylor & Francis, doi:10.2147/VHRM.S399815, cited by 1 (1.00 per year)	W Mosisa, Y Gezehagn, G Kune, M Chego, ...	2023	2024-03-25	No	Duplicate
320	Survival status and predictors of mortality among adult Stroke patients admitted to Jimma University Medical Center, South west Ethiopia: A retrospective Cohort study. Vascular Health and Risk Management 19, pp. 527-541, ISSN 1176-6344, doi:10.2147/VHRM.S399815	W. Mosisa	2023	2024-03-25	No	Duplicate
321	Survival status and predictors of mortality among adult Stroke patients admitted to Jimma University Medical Center, South west Ethiopia: A retrospective Cohort study. Vascular Health and Risk Management, pp. 527-541, Informa UK Limited, ISSN 1178-2048, doi:10.2147/vhrm.s399815	Wakgari Mosisa, Yenealem Gezehagn, Guta Kune, Melese Chego, Hamba Fida Yigezu, Masrie Getnet	2023	2024-03-25	No	Duplicate
322	Survival status and predictors of mortality among adult Stroke patients admitted to Jimma University Medical Center, South west Ethiopia: A retrospective Cohort study., doi:10.2147/VHRM.S399815	Wakgari Mosisa, Y. Gezehagn, Guta Kune, Melese Chego, H. Yigezu, Masrie Getnet	2023	2024-03-25	No	Duplicate
323	Survival Status And Predictors of Mortality Among Stroke Patients at Felege Hiwot Comprehensive Specialized Hospital, Bahir Dar, North West Ethiopia, 2020., ir.bdu.edu.et	W Nigusie	2020	2024-03-25	No	Outcome not reported
324	Survival Time of Adult Ischemic Stroke Patients and Associated Risk Factors: A Retrospective Cohort Study at Felege Hiwot Referral Hospital. Asian Journal of Medical Research 8(4), Society for Healthcare & Research Development, ISSN 2347-3398, doi:10.21276/ajmr.2019.8.4.me5, cited by 3 (0.60 per year)	Abay Kassie, Salie Ayalew, Mandefro Abere	2019	2024-03-25	No	Study included only ischemic stroke
325	Survival time to complications of congestive heart failure patients at Felege Hiwot comprehensive specialized referral hospital, Bahir Dar, Ethiopia. PLoS ONE 17(10), ISSN 1932-6203, doi:10.1371/journal.pone.0276440	N.M. Hussen	2022	2024-03-25	No	Unrelated title
326	The burden of stroke and modifiable risk factors in Ethiopia: A systemic review and meta-analysis. PLOS ONE 16(11), Public Library of Science (PLoS), ISSN 1932-6203, doi:10.1371/journal.pone.0259244, cited by 10 (3.33 per year)	Teshager Weldegiorgis Abate, Balew Zeleke, Ashenafi Genanew, Bidiru Weldegiorgis Abate	2021	2024-03-25	No	Review
327	The burden of stroke and modifiable risk factors in Ethiopia: A systemic review and meta-analysis. PLoS ONE 16, ISSN 1932-6203, doi:10.1371/journal.pone.0259244, cited by 7 (2.33 per year)	T.W. Abate	2021	2024-03-25	No	Duplicate
328	The burden of stroke and modifiable risk factors in Ethiopia: A systemic review and meta-analysis. PloS one, journals.plos.org, cited by 13 (4.33 per year)	TW Abate, B Zeleke, A Genanew, BW Abate	2021	2024-03-25	No	Duplicate
329	The burden of stroke and modifiable risk factors in Ethiopia: A systemic review and meta-analysis., doi:10.1371/journal.pone.0259244, cited by 11 (3.67 per year)	T. Abate, Balew Zeleke, Ashenafi Genanew, Bidiru Weldegiorgis Abate	2021	2024-03-25	No	Duplicate
330	The effect of literacy on oral language processing: Implications for aphasia tests. Clin Linguist Phon. 2011;25(6-7):628-39. Epub 20110601. doi: 10.3109/02699206.2011.567348. PubMed PMID: 21631306.	Tsegaye MT, De Bleser R, Iribarren C.	2011	2024-03-23	No	Unrelated title
331	The frequency and impact of admission hyperglycemia on short term outcome of acute stroke patients admitted to Tikur Anbessa Specialized hospital, Addis Ababa, Ethiopia: A cross-sectional study. BMC Neurology 19(1), ISSN 1471-2377, doi:10.1186/s12883-019-1578-x, cited by 7 (1.40 per year)	Y.Z. Zewde	2019	2024-03-25	No	Outcome not reported
332	The frequency and impact of admission hyperglycemia on short term outcome of acute stroke patients admitted to Tikur Anbessa Specialized hospital, Addis Ababa, Ethiopia: a cross-sectional study., doi:10.1186/s12883-019-1578-x, cited by 12 (2.40 per year)	Y. Zewde, A. Mengesha, Yeweynhareg Feleke Gebreyes, H. Naess	2019	2024-03-25	No	Duplicate
333	The frequency and impact of admission hyperglycemia on short term outcome of acute stroke patients admitted to Tikur Anbessa teaching hospital, Addis Ababa, Ethiopia.	Y. Zewde	2021	2024-03-25	No	Duplicate
334	The frequency and impact of admission hyperglycemia on short term outcome of acute stroke patients admitted to Tikur Anbessa teaching hospital, Addis Ababa, Ethiopia., Research Square Platform LLC, doi:10.21203/rs.2.13261/v1	Yared Zenebe Zewde, Abenet Tafesse Mengesha, Yeweyenhareg Feleke Gebreyes, Halvor Naess	2019	2024-03-25	No	Duplicate
335	The frequency and impact of admission hyperglycemia on short term outcome of acute stroke patients admitted to Tikur Anbessa Teaching Hospital, Addis Ababa, Ethiopia: a cross-sectional study CURRENT STATUS:.	H. Naess	2019	2024-03-25	No	Duplicate
336	The frequency and impact of admission hyperglycemia on short term outcome of acute stroke patients admitted to Tikur Anbessa Teaching Hospital, Addis Ababa, Ethiopia: a cross-sectional study., doi:10.21203/rs.2.13261/v1	Y. Zewde, A. Mengesha, Yeweyenhareg Feleke Gebreyes, H. Naess	2019	2024-03-25	No	Duplicate
337	The frequency and impact of admission hyperglycemia on short term outcome of acute stroke patients admitted to Tikur Anbessa Teaching Hospital, Addis Ababa, Ethiopia: a cross-sectional study., Research Square Platform LLC, doi:10.21203/rs.2.13261/v2	Yared Zenebe Zewde, Abenet Tafesse Mengesha, Yeweyenhareg Feleke Gebreyes, Halvor Naess	2019	2024-03-25	No	Duplicate
338	The frequency and impact of admission hyperglycemia on short term outcome of acute stroke patients admitted to Tikur Anbessa Specialized hospital, Addis Ababa, Ethiopia: a cross-sectional study. BMC Neurol. 2019;19(1):342. Epub 20191227. doi: 10.1186/s12883-019-1578-x. PubMed PMID: 31881850; PubMed Central PMCID: PMCPMC6933642.	Zewde YZ, Mengesha AT, Gebreyes YF, Naess H.	2019	2024-03-23	No	Duplicate
339	The frequency and impact of admission hyperglycemia on short term outcome of acute stroke patients admitted to Tikur Anbessa Specialized hospital, Addis Ababa, Ethiopia: a cross-sectional study. BMC Neurology 19(1), Springer Science and Business Media LLC, ISSN 1471-2377, doi:10.1186/s12883-019-1578-x, cited by 9 (1.80 per year)	Yared Zenebe Zewde, Abenet Tafesse Mengesha, Yeweynhareg Feleke Gebreyes, Halvor Naess	2019	2024-03-25	No	Duplicate
340	The frequency and impact of admission hyperglycemia on short term outcome of acute stroke patients admitted to Tikur Anbessa Specialized hospital, Addis Ababa, Ethiopia: a cross-sectional study. BMC Neurology. 2019;19(1):1-8.	Zewde YZ, Mengesha AT, Gebreyes YF, Naess H.	2019	2024-03-25	No	Duplicate
341	The Incidence and Risk Factors Associated with Stroke among Patients Who Attended the Medical Ward of Mettu Karl Referral Hospital, South Western, Ethiopia: A Prospective Observational Study. International Journal of Clinical Cardiology 8(5), ClinMed International Library, ISSN 2378-2951, doi:10.23937/2378-2951/1410239	Bereda Gudisa, Bereda Gemechis	2021	2024-03-25	No	Outcome not reported
342	The Incidence and Risk Factors Associated with Stroke among Patients Who Attended the Medical Ward of Mettu Karl Referral Hospital, South Western, Ethiopia: A Prospective Observational Study., cited by 1 (0.33 per year)	Gudisa Bereda, Gemechis Bereda	2021	2024-03-25	No	Duplicate
343	The INVICTUS rheumatic heart disease research program: Rationale, design and baseline characteristics of a randomized trial of rivaroxaban compared to vitamin K antagonists in rheumatic valvular disease and atrial fibrillation. Am Heart J. 2020;225:69-77. Epub 20200325. doi: 10.1016/j.ahj.2020.03.018. PubMed PMID: 32474206.	Karthikeyan G, Connolly SJ, Ntsekhe M, Benz A, Rangarajan S, Lewis G, et al.	2020	2024-03-23	No	Unrelated title
344	The Prevalence and Determinants of Inappropriate Oral Anticoagulant Use in Patients with Atrial Fibrillation, in Resource-Limited Setting. BioMed Research International 2023, ISSN 2314-6133, doi:10.1155/2023/6673397	A.B. Yabeyu	2023	2024-03-25	No	Unrelated title
345	The Prevalence and Determinants of Inappropriate Oral Anticoagulant Use in Patients with Atrial Fibrillation, in Resource-Limited Setting. BioMed Research International. 2023:1-9.	Yabeyu AB, Mohammed SY, Legesse ES, Adugna M, Kifle ZD.	2023	2024-03-25	No	Duplicate
346	The prevalence and predictors of Stroke among atrial fibrillation patients attending at Gondar University Referral Hospital, Northwest Ethiopia. SAGE open …, journals.sagepub.com, doi:10.1177/2050312121989509, cited by 3 (1.00 per year)	Y Gedamu, AA Taddese, M Abdulkadir, ...	2021	2024-03-25	No	Duplicate
347	The prevalence and predictors of Stroke among atrial fibrillation patients attending at Gondar University Referral Hospital, Northwest Ethiopia. SAGE Open Medicine 9, ISSN 2050-3121, doi:10.1177/2050312121989509	Y. Gedamu	2021	2024-03-25	No	Duplicate
348	The prevalence and predictors of Stroke among atrial fibrillation patients attending at Gondar University Referral Hospital, Northwest Ethiopia. SAGE Open Medicine 9, p. 2147483647, SAGE Publications, ISSN 2050-3121, doi:10.1177/2050312121989509	Yonas Gedamu, Asefa Adimasu Taddese, Mohamed Abdulkadir, Workagegnehu Hailu, Oumer Abdu	2021	2024-03-25	No	Duplicate
349	The prevalence and predictors of Stroke among atrial fibrillation patients attending at Gondar University Referral Hospital, Northwest Ethiopia., doi:10.1177/2050312121989509	Yonas Gedamu, Asefa Adimasu Taddese, M. Abdulkadir, Workagegnehu Hailu, Oumer Abdu	2021	2024-03-25	No	Duplicate
350	The Prevalence of Metabolic Syndrome and Its Components among Type 2 Diabetes Mellitus Patients at a Tertiary Hospital, Northwest Ethiopia. Ethiopian journal of health sciences 28(5), pp. 645-654, ISSN 2413-7170, doi:10.4314/ejhs.v28i5.16, cited by 29 (4.83 per year)	B. Biadgo	2018	2024-03-25	No	Duplicate
351	The Prevalence of Metabolic Syndrome in Ethiopian Population: A Systematic Review and Meta-analysis. Journal of Obesity. 2020:1-14.	Ambachew S, Endalamaw A, Worede A, Tegegne Y, Melku M, Biadgo B.	2020	2024-03-25	No	Unrelated title
352	The prevalence of stroke among adults in Ethiopia from 2012 to 2022: A systematic review and meta-analysis protocol. PLoS ONE 18(5), ISSN 1932-6203, doi:10.1371/journal.pone.0285678	M. Dembelu	2023	2024-03-25	No	Review
353	The prevalence of stroke among adults in Ethiopia from 2012 to 2022: A systematic review and meta-analysis protocol. PLOS ONE 18(5), Public Library of Science (PLoS), ISSN 1932-6203, doi:10.1371/journal.pone.0285678	Maycas Dembelu, Teklu Wosenyeleh, Wubishet Gezimu, Diriba Kumara	2023	2024-03-25	No	Duplicate
354	The prevalence of stroke among adults in Ethiopia from 2012 to 2022: A systematic review and meta-analysis protocol. PLoS One. 2023;18(5):e0285678. Epub 20230517. doi: 10.1371/journal.pone.0285678. PubMed PMID: 37195933; PubMed Central PMCID: PMCPMC10191283.	Dembelu M, Wosenyeleh T, Gezimu W, Kumara D.	2023	2024-03-23	No	Review
355	The prevalence of stroke among adults in Ethiopia from 2012 to 2022: A systematic review and meta-analysis protocol., doi:10.1371/journal.pone.0285678	Maycas Dembelu, Teklu Wosenyeleh, Wubishet Gezimu, Diriba Kumara	2023	2024-03-25	No	Duplicate
356	The survival status and predictors of mortality among stroke patients at North West Ethiopia. … and Healthcare Policy, Taylor & Francis, doi:10.2147/RMHP.S322001, cited by 9 (3.00 per year)	N Walelgn, GY Abyu, Y Seyoum, ...	2021	2024-03-25	No	Outcome not reported
357	The survival status and predictors of mortality among stroke patients at north west Ethiopia. Risk Management and Healthcare Policy 14, pp. 2983-2994, ISSN 1179-1594, doi:10.2147/RMHP.S322001, cited by 6 (2.00 per year)	N. Walelgn	2021	2024-03-25	No	Duplicate
358	The Survival Status and Predictors of Mortality Among Stroke Patients at North West Ethiopia. Risk Management and Healthcare Policy, pp. 2983-2994, Informa UK Limited, ISSN 1179-1594, doi:10.2147/rmhp.s322001, cited by 7 (2.33 per year)	Nigusie Walelgn, Gebre Yitayih Abyu, Yeshaneh Seyoum, Samuel Derbie Habtegiorgis, Molla Yigzaw Birhanu	2021	2024-03-25	No	Duplicate
359	The Survival Status and Predictors of Mortality Among Stroke Patients at North West Ethiopia., doi:10.2147/RMHP.S322001, cited by 8 (2.67 per year)	Nigusie Walelgn, G. Abyu, Yeshaneh Seyoum, S. Habtegiorgis, Molla Yigzaw Birhanu	2021	2024-03-25	No	Duplicate
360	Traditional beliefs and disease practices of Ethiopian Jews. Israel Journal of Medical Sciences 32(7), pp. 561-567, ISSN 0021-2180, cited by 14 (0.50 per year)	R. Hodes	1996	2024-03-25	No	Unrelated title
361	Treatment outcome and its determinants among patients admitted to stroke unit of Jimma University Medical Center, Southwest Ethiopia. Stroke research and …, hindawi.com, cited by 8 (2.00 per year)	AZ Zewudie, T Regasa, S Hambisa, D Nureye, ...	2020	2024-03-25	Yes
362	Treatment Outcome and Its Determinants among Patients Admitted to Stroke Unit of Jimma University Medical Center, Southwest Ethiopia. Stroke Research and Treatment 2020, ISSN 2090-8105, doi:10.1155/2020/8817948, cited by 5 (1.25 per year)	A.Z. Zewudie	2020	2024-03-25	No	Duplicate
363	Treatment Outcome and Its Determinants among Patients Admitted to Stroke Unit of Jimma University Medical Center, Southwest Ethiopia. Stroke Research and Treatment 2020, pp. 1-8, Hindawi Limited, ISSN 2042-0056, doi:10.1155/2020/8817948, cited by 4 (1.00 per year)	Ameha Zeleke Zewudie, Tolcha Regasa, Solomon Hambisa, Dejen Nureye, Yitagesu Mamo, Temesgen Aferu, Desalegn Feyissa, Tewodros Yosef	2020	2024-03-25	No	Duplicate
364	Treatment Outcome and Its Determinats Among Adult Stroke Patients Admitted to Hawassa University Comprehensive Specialized Hospital, Sidama …., HU	B Teshome	2023	2024-03-25	Yes	http://etd.hu.edu.et/handle/123456789/3642
365	Treatment outcome of acute coronary syndrome patients admitted to ayder comprehensive specialized hospital, mekelle, Ethiopia; A retrospective cross-sectional study. PLoS ONE 15(2), ISSN 1932-6203, doi:10.1371/journal.pone.0228953, cited by 11 (2.75 per year)	D.M. Desta	2020	2024-03-25	No	Unrelated title
366	Treatment Outcomes and Associated Factors among Hospitalized Stroke Patients at Shashemene Referral Hospital, Ethiopia. Stroke Research & Treatment. 2018:1-5.	Temesgen TG, Teshome B, Njogu P.	2018	2024-03-25	No	Outcome not reported
367	Treatment Outcomes and Associated Factors among Hospitalized Stroke Patients at Shashemene Referral Hospital, Ethiopia. Stroke Research and Treatment 2018, ISSN 2090-8105, doi:10.1155/2018/8079578, cited by 28 (4.67 per year)	T.G. Temesgen	2018	2024-03-25	No	Duplicate
368	Treatment Outcomes and Associated Factors among Hospitalized Stroke Patients at Shashemene Referral Hospital, Ethiopia. Stroke Research and Treatment 2018, pp. 1-5, Hindawi Limited, ISSN 2090-8105, doi:10.1155/2018/8079578, cited by 14 (2.33 per year)	Tegegne Gobezie Temesgen, Berhanu Teshome, Peter Njogu	2018	2024-03-25	No	Duplicate
369	Treatment outcomes and associated factors among hospitalized stroke patients at Shashemene Referral Hospital, Ethiopia. Stroke research and treatment, hindawi.com, cited by 49 (8.17 per year)	TG Temesgen, B Teshome, P Njogu	2018	2024-03-25	No	Duplicate
370	Treatment Outcomes and Associated Factors among Hospitalized Stroke Patients at Shashemene Referral Hospital, Ethiopia., doi:10.1155/2018/8079578, cited by 38 (6.33 per year)	T. Temesgen, Berhanu Teshome, P. Njogu	2018	2024-03-25	No	Duplicate
371	Treatment outcomes, types, risk factors, and common manifestations of stroke among admitted stroke patients in Ethiopia: Systematic review and meta-analyses. Journal of Stroke and Cerebrovascular Diseases 33(5), ISSN 1052-3057, doi:10.1016/j.jstrokecerebrovasdis.2024.107606	A. Getie	2024	2024-03-25	No	Review
372	Twenty Eight Day Mortality Rate and Its Determinants Among Admitted Stroke Patients in Public Referral Hospitals, Northwest, Ethiopia: A Prospective Cohort Study. … , Northwest, Ethiopia: A …, papers.ssrn.com	GW Ayehu, GY Yitbarek, T Jemere, ES Chanie, ...		2024-03-25	No	Outcome not reported
373	Twenty Eight Day Mortality Rate and Its Determinants Among Admitted Stroke Patients in Public Referral Hospitals, Northwest, Ethiopia: A Prospective Cohort Study. SSRN Electronic Journal, Elsevier BV, ISSN 1556-5068, doi:10.2139/ssrn.4024094, cited by 1 (0.50 per year)	Gashaw Walle Ayehu, Getachew Yideg Yitbarek, Tadeg Jemere, Ermias Sisay Chanie, Degen Getaneh, Sofonias Abebaw, Edget Zewde, Daniel Atlaw, Assefa Agegnehu, ayele argaw, Sisay Degno, Melkalem Mamuye Azanaw	2022	2024-03-25	No	Duplicate
374	Twenty Eight Day Mortality Rate and Its Determinants Among Admitted Stroke Patients in Public Referral Hospitals, Northwest, Ethiopia: A Prospective Cohort Study., doi:10.2139/ssrn.4024094, cited by 1 (0.50 per year)	G. W. Ayehu, G. Y. Yitbarek, Tadeg Jemere, E. S. Chanie, Degen Getaneh, Sofonias Abebaw, E. Zewde, D. Atlaw, A. Agegnehu, A. Argaw, S. Degno, M. Azanaw	2022	2024-03-25	No	Duplicate
375	Types and Associated Factor of Stroke at Selected Public Referral Hospitals in Addis Ababa; Ethiopia., cited by 2 (0.29 per year)	Getasew Mulatu	2017	2024-03-25	No	Outcome not reported
376	Types, risk profiles, and outcomes of stroke patients in a tertiary teaching hospital in northern Ethiopia. eNeurologicalSci 3, pp. 41-47, Elsevier BV, ISSN 2405-6502, doi:10.1016/j.ensci.2016.02.010, cited by 43 (5.38 per year)	Sennay A. Gebremariam, Hannah S. Yang	2016	2024-03-25	No	Multiple publication
377	Types, risk profiles, and outcomes of stroke patients in a tertiary teaching hospital in northern Ethiopia. eNeurologicalSci 3, pp. 41-47, ISSN 2405-6502, doi:10.1016/j.ensci.2016.02.010, cited by 47 (5.88 per year)	S. Gebremariam	2016	2024-03-25	No	Duplicate
378	Types, risk profiles, and outcomes of stroke patients in a tertiary teaching hospital in northern Ethiopia. ENeurologicalSci, Elsevier, cited by 61 (7.63 per year)	SA Gebremariam, HS Yang	2016	2024-03-25	No	Duplicate
379	Types, risk profiles, and outcomes of stroke patients in a tertiary teaching hospital in northern Ethiopia., doi:10.1016/j.ensci.2016.02.010, cited by 69 (8.63 per year)	Sennay A. Gebremariam, Hannah Yang	2016	2024-03-25	No	Duplicate
380	Undiagnosed hypertension and associated factors among adults in ethiopia: a systematic review and meta-analysis., doi:10.1186/s12872-023-03300-0	Gizachew Ambaw Kassie, Afework Alemu, Amanuel Yosef Gebrekidan, Getachew Asmare Adella, Kirubel Eshetu, Abiyot Wolie Asres, Yordanos Sisay Asgedom	2023	2024-03-25	No	Unrelated title
381	Unlocking the causal link of metabolically different adiposity subtypes with brain volumes and the risks of dementia and stroke: A Mendelian randomization study. Neurobiol Aging. 2021;102:161-9. Epub 20210221. doi: 10.1016/j.neurobiolaging.2021.02.010. PubMed PMID: 33770530.	Mulugeta A, Lumsden A, Hyppönen E.	2021	2024-03-23	No	Outcome not reported
382	Validity of a screening instrument for neurologic disability in resource-poor African communities. J Neurol Sci. 2012;320(1-2):52-5. Epub 20120711. doi: 10.1016/j.jns.2012.06.007. PubMed PMID: 22795389; PubMed Central PMCID: PMCPMC3414652.	Bower JH, Mwendo E, Walker R, Maro V, Enquosellasie F, Ali S.	2012	2024-03-23	No	Unrelated title
383	Validity of neuron-specific enolase as a prognostic tool in acute ischemic stroke in adults at Suez Canal University Hospital. Egyptian Journal of Neurology, Psychiatry and Neurosurgery 57(1), ISSN 1110-1083, doi:10.1186/s41983-021-00268-6, cited by 3 (1.00 per year)	M.H. Shash	2021	2024-03-25	No	Unrelated title
384	Vascular Surgery in Low-Income and Middle-Income Countries: A State-of-the-Art Review. Annals of Vascular Surgery 95, pp. 297-306, ISSN 0890-5096, doi:10.1016/j.avsg.2023.05.024	N. Bencheikh	2023	2024-03-25	No	Unrelated title
385	WITHDRAWN: Management protocols and encountered complications of stroke patients admitted to stroke unit of Jimma university medical center, south west Ethiopia. Clinical Neurology and Neurosurgery, p. 105394, Elsevier BV, ISSN 0303-8467, doi:10.1016/j.clineuro.2019.105394	Ginenus Fekadu, Busha Gamachu, Balisa Mosisa, Hunduma Wakassa, Firomsa Bekele, Getahun Fetensa	2019	2024-03-25	No	Withdrawn article
386	… and predictors of post stroke seizure among adult stroke patients admitted at Felege Hiwot compressive specialized hospital, Bahir Dar, North West Ethiopia …. BMC neurology, Springer, doi:10.1186/s12883-023-03083-z, cited by 5 (5.00 per year)	T Lidetu, D Zewdu	2023	2024-03-25	No	Outcome not reported
387	… depression among outpatient stroke patients who have a follow-up at the outpatient neurology clinic of zewditu memorial hospital in Addis Ababa, Ethiopia. Depression Research …, hindawi.com, cited by 5 (2.50 per year)	TY Wubshet, SG Geberemichael, TM Adilo, ...	2022	2024-03-25	No	Outcome not reported
388	… hyperglycemia on short term outcome of acute stroke patients admitted to Tikur Anbessa Specialized hospital, Addis Ababa, Ethiopia: a cross-sectional study. BMC neurology, Springer, doi:10.1186/s12883-019-1578-x, cited by 15 (3.00 per year)	YZ Zewde, AT Mengesha, YF Gebreyes, H Naess	2019	2024-03-25	No	Outcome not reported
389	… of admission hyperglycemia on short term outcome of acute stroke patients admitted to Tikur Anbessa Teaching Hospital, Addis Ababa, Ethiopia: a cross-sectional …., researchsquare.com	YZ Zewde, AT Mengesha, YF Gebreyes, H Naess	2019	2024-03-25	No	Outcome not reported
390	… of hospital arrival time and associated factors of patients with acute ischemic stroke to introduce thrombolytic therapy at Jimma Medical Center, Jimma, Ethiopia., researchsquare.com	YD Bejiga, MN Geleta, ET Asefa, KN Tukeni	2023	2024-03-25	No	Outcome not reported
391	30-day and 60-day rates and predictors of mortality among adult stroke patients: Prospective cohort study. Annals of Medicine and Surgery 53, pp. 1-11, ISSN 2049-0801, doi:10.1016/j.amsu.2020.03.001, cited by 11 (2.75 per year)	G. Fekadu	2020	2024-03-25	No	Multiple publication
392	A Prospective Study of Stroke Characteristics, Risk Factors, and Mortality in a Tertiary Hospital of Northern Ethiopia. International Journal of General Medicine, pp. 5051-5061, Informa UK Limited, ISSN 1178-7074, doi:10.2147/ijgm.s433353	Kibreab Gidey, Abraha Hailu	2023	2024-03-25	No	Duplicate
393	A Survey of Stroke Image Analysis Techniques. Lecture Notes of the Institute for Computer Sciences, Social Informatics and Telecommunications Engineering, pp. 446-467, Springer International Publishing, ISSN 1867-8211, doi:10.1007/978-3-030-93709-6_30	Henok Yared Agizew, Asrat Mulatu Beyene	2022	2024-03-25	No	Outcome not reported
394	A Two Year Retrospective Cross-Sectional Study on Prevalence, associated Factors and Treatment outcome among Patients admitted to Medical Ward (Stroke Unit) at Jimma University Medical Center, Jimma, South West, Ethiopia, 2018.., cited by 12 (2.00 per year)	Hayet Asefa, Desalew Tilahun Beyene	2018	2024-03-25	No	Outcome not reported
395	Adherence to anti-hypertensive medication and contributing factors among non-comorbid hypertensive patients in two hospitals of jimma town, south west ethiopia. Gulhane Medical Journal 58(1), pp. 60-66, ISSN 1302-0471, doi:10.5455/gulhane.1286, cited by 5 (0.63 per year)	T.R. Dego	2016	2024-03-25	No	Unrelated title
396	Changes in the in-hospital mortality due to stroke and factors affecting its reduction in the European Union, Middle East, USA, Canada, Ethiopia and China. Annals of Clinical and …, annaly-nevrologii.com, cited by 1 (0.33 per year)	IA Vozniuk, EM Morozova, ...	2021	2024-03-25	No	Out of context
397	Characteristics and outcomes of stroke at Tikur Anbessa Teaching Hospital, Ethiopia. Ethiop Med J. 2005;43(4):251-9. PubMed PMID: 16523645.	Zenebe G, Alemayehu M, Asmera J.	2005	2024-03-23	No	Outcome not reported
398	Research Progress in the Treatment of Patients with Dysphagia after Stroke. (2024).		2024	2025-05-10	No	Out of context
399	Zhang, Q., Liu, H., Sun, J. & Shi, H. Reducing stroke-associated pneumonia through pulmonary rehabilitation in moderate-to-severe acute ischemic stroke. Vol. 30 (Springer Science and Business Media LLC, 2025).	Zhang, Q., Liu, H., Sun, J. & Shi, H.	2025	2025-05-10	No	Out of context
400	Zhang, L. et al. Individualized Prediction of Stroke-Associated Pneumonia and its severity for Patients with Acute Ischemic Stroke. (Research Square Platform LLC, 2024).	Zhang, L. et al.	2024	2025-05-10	No	Out of context
401	Zeng, H. et al. Effect of Intermittent Oro-Esophageal Tube Feeding in Bulbar Palsy After Ischemic Stroke: A Randomized Controlled Study. (2024).	Zeng, H. et al.	2024	2025-05-10	No	Out of context
402	Zeldich, D., Bierowski, M., Shabo, L., Yaddanapudi, S. & Marhefka, G. Neurovascular Complications of Acute Aortic Syndrome. Vol. 27 (Korean Stroke Society, 2025).	Zeldich, D., Bierowski, M., Shabo, L., Yaddanapudi, S. & Marhefka, G.	2025	2025-05-10	No	Out of context
403	Yüksel, A., Esendagli, D., Nezalzova, P. & Ulubay, G. Is Percutaneous Endoscopic Gastrostomy A Solution for Aspiration Pneumonia, or Just An Illusion? , (2025).	Yüksel, A., Esendagli, D., Nezalzova, P. & Ulubay, G.	2025	2025-05-10	No	Out of context
404	Yang, Y., Wen, Y. & Li, J. Letter to Editor: ‘Association of follow-up neutrophil-to-lymphocyte ratio and systemic inflammation response index with stroke-associated pneumonia and functional outcomes in cerebral hemorrhage patients: a case controlled study’. Vol. 110 (Ovid Technologies (Wolters Kluwer Health), 2024).	Yang, Y., Wen, Y. & Li, J.	2024	2025-05-10	No	Out of context
405	Yan, M., Huang, W., Zhang, Z., Song, M. & Li, X. Risk prediction models for pneumonia in hospitalized stroke patients: A systematic review. (Cold Spring Harbor Laboratory, 2024).	Yan, M., Huang, W., Zhang, Z., Song, M. & Li, X.	2024	2025-05-10	No	Out of context
406	Yagi, Y. et al. Outcome evaluation of pharmacist-physician collaborative protocol-based antimicrobial treatment for hospitalized stroke patients with aspiration pneumonia. Vol. 31 (Elsevier BV, 2025).	Yagi, Y. et al.	2025	2025-05-10	No	Out of context
407	Xu, M. et al. Association of follow-up neutrophil-to-lymphocyte ratio and systemic inflammation response index with stroke-associated pneumonia and functional outcomes in cerebral hemorrhage patients: a case-controlled study. Vol. 110 (Ovid Technologies (Wolters Kluwer Health), 2024).	Xu, M. et al.	2024	2025-05-10	No	Out of context
408	Wu, M. & Li, X. Effect of Collaborative Care on the Improvement of Daily Living Abilities and Reduction of Aspiration Pneumonia in Patients with Swallowing Disorders Following Cerebral Ischemic Stroke. (2024).	Wu, M. & Li, X.	2024	2025-05-10	No	Out of context
409	Wu, G. Review for "Early Predictive Value of the Glucose‐to‐Lymphocyte Ratio for the Occurrence of Stroke‐Associated Pneumonia". (Wiley, 2025).	Wu, G.	2025	2025-05-10	No	Out of context
410	Venkat, S. Improving swallowing function with thickening agents in post-stroke oropharyngeal dysphagia: a real-world experience. (2024).	Venkat, S.	2024	2025-05-10	No	Out of context
411	Vaskevich, A. & Chabanovych, N. Clinical case of treatment of acute ischemic stroke (cardioembolic subtype) complicated by aspiration pneumonia and development of acute respiratory distress syndrome. Vol. 146 (Bogomolets National Medical University, 2024).	Vaskevich, A. & Chabanovych, N.	2024	2025-05-10	No	Out of context
412	Varga, G., Ma, L. & Gross, B. A. Clinical comparison of aspiration to stentriever-mediated aspiration thrombectomy for M2 occlusions. Vol. 33 (Elsevier BV, 2024).	Varga, G., Ma, L. & Gross, B. A.	2024	2025-05-10	No	Out of context
413	Valencia-Cifuentes, V. Clinical characteristics and quality care indicators of pediatric stroke in a referral center of Colombia: eleven-year experience (pediastroke). Vol. 15 (2024).	Valencia-Cifuentes, V.	2024	2025-05-10	No	Out of context
414	Tsyhanii, A. et al. Recent advances in the diagnosis and treatment of dysphagia in neurological diseases. (2024).	Tsyhanii, A. et al.	2024	2025-05-10	No	Out of context
415	Tran, K. H. et al. Impact of stroke severity on aspiration pneumonia risks in the medical ward versus the stroke unit: a 10-year retrospective cohort study. Vol. 15 (BMJ, 2025).	Tran, K. H. et al.	2025	2025-05-10	No	Out of context
416	Tola, M. A. et al. Major postmortem pulmonary histopathological findings in preterm infants in Ethiopia. (2024).	Tola, M. A. et al.	2024	2025-05-10	No	Out of context
417	Tinsae, T. Exploring the occurence and risk factors of post-stroke depression among stroke survivors in Africa: a comprehensive systematic review and meta-analysis. Vol. 25 (2025).	Tinsae, T.	2025	2025-05-10	No	Out of context
418	Tian, Y. A review of the mechanism and clinical application of electroacupuncture in the treatment of post-stroke dysphagia. (2025).	Tian, Y.	2025	2025-05-10	No	Out of context
419	Thapa, S. et al. Abstract TMP82: First line aspiration versus stent retriever for posterior circulation stroke; A meta-analysis. Vol. 56 (Ovid Technologies (Wolters Kluwer Health), 2025).	Thapa, S. et al.	2025	2025-05-10	No	Out of context
420	Teshome, F. Determinants of stroke among adult hypertensive patients on follow up in Addis Ababa public hospitals, Ethiopia: A case control study. Vol. 19 (2024).	Teshome, F.	2024	2025-05-10	No	Out of context
421	Tekle, W. G. et al. Building Academic Comprehensive Stroke Program in Ethiopia: A Model for Lower-Middle-Income Countries. Vol. 56 (Ovid Technologies (Wolters Kluwer Health), 2025).	Tekle, W. G. et al.	2025	2025-05-10	No	Out of context
422	Tanrıverdi, M., Düzenli, S., Gündüz, M. S., Arslantürk, A. & Erekdağ, A. Investigation of Neurogenic Dysphagia in Different Neurological Diseases. (2024).	Tanrıverdi, M., Düzenli, S., Gündüz, M. S., Arslantürk, A. & Erekdağ, A.	2024	2025-05-10	No	Out of context
423	Tang, X., Fang, B. & Cai, Z. A Meta-Analysis of the Effect of Modified Gastric Tube Length on Enteral Nutrition in Stroke Patients. (2024).	Tang, X., Fang, B. & Cai, Z.	2024	2025-05-10	No	Out of context
424	Tang, Q., Sun, Y., Hu, C., Wang, Q. & Jin, J. Dual-Task (Cognitive Plus Sucking) Training for Stroke Patients: A Randomized Controlled Study. (2025).	Tang, Q., Sun, Y., Hu, C., Wang, Q. & Jin, J.	2025	2025-05-10	No	Out of context
425	Stanek, E. Abstract DP9: Enhancing Nursing Education to Improve Stroke Patient Education and Outcomes. Vol. 56 (Ovid Technologies (Wolters Kluwer Health), 2025).	Stanek, E.	2025	2025-05-10	No	Out of context
426	Smith, C. J. CLArithromycin for post-Stroke Pneumonia. (Springer Science and Business Media LLC, 2025).	Smith, C. J.	2025	2025-05-10	No	Out of context
427	Skovhus, A., Lee, E. & Sreekrishnan, A. Abstract WP162: Lack of specialty neurology follow-up after stroke is associated with worse outcomes in stroke survivors. Vol. 56 (Ovid Technologies (Wolters Kluwer Health), 2025).	Skovhus, A., Lee, E. & Sreekrishnan, A.	2025	2025-05-10	No	Out of context
428	Sintayehu, R. Missed golden hours of stroke patients at Zweditu Memorial Hospital in Addis Ababa, Ethiopia. Vol. 25 (2025).	Sintayehu, R.	2025	2025-05-10	No	Out of context
429	Shen, L. et al. A commentary on ‘Association of follow-up neutrophil-to-lymphocyte ratio and systemic inflammation response index with stroke-associated pneumonia and functional outcomes in cerebral hemorrhage patients: a case controlled study’. Vol. 110 (Ovid Technologies (Wolters Kluwer Health), 2024).	Shen, L. et al.	2024	2025-05-10	No	Out of context
430	Shen, G. et al. Dysphagia screening among stroke patients in a tertiary hospital: a best practice implementation project. (2024).	Shen, G. et al.	2024	2025-05-10	No	Out of context
431	Shaikh, F. et al. ASPIRATION PNEUMONIA UNVEILING AN ATYPICAL MEDULLARY LACUNAR STROKE: A DIAGNOSTIC DILEMMA. Vol. 166 (Elsevier BV, 2024).	Shaikh, F. et al.	2024	2025-05-10	No	Out of context
432	Shafique, M. A., Shahid, A., Sajjad, L., Jaber, M. H. & Haseeb, A. The nexus of malnutrition and stroke associated pneumonia: Insights and strategies for improved outcomes. Vol. 2 (Elsevier BV, 2024).	Shafique, M. A., Shahid, A., Sajjad, L., Jaber, M. H. & Haseeb, A.	2024	2025-05-10	No	Out of context
433	Seitz, A. & Raval, A. P. Menstruation: An Important Indicator for Assessing Stroke Risk and Its Outcomes. Vol. 56 (Ovid Technologies (Wolters Kluwer Health), 2025).	Seitz, A. & Raval, A. P.	2025	2025-05-10	No	Out of context
434	Scott, C. et al. Functional Outcomes and Complications of Carotid Tandem Lesions After Mechanical Thrombectomy for Treatment of Large-Vessel Occlusion Stroke. Vol. 59 (SAGE Publications, 2024).	Scott, C. et al.	2024	2025-05-10	No	Out of context
435	Sato, S., Sasabuchi, Y., Okada, A. & Yasunaga, H. Do Orally Disintegrating Tablets Facilitate Medical Adherence and Clinical Outcomes in Patients with Post-stroke Dysphagia? , (2024).	Sato, S., Sasabuchi, Y., Okada, A. & Yasunaga, H.	2024	2025-05-10	No	Out of context
436	Sankhe, S. J. & Gunjal, S. B. Physiotherapy interventions for stroke-related dysphagia - a systematic review. (2025).	Sankhe, S. J. & Gunjal, S. B.	2025	2025-05-10	No	Out of context
437	Sakuta, K. et al. Abstract TP201: Impact of Microguide Wire Stiffness on Microcatheter and Aspiration Catheter Navigation in Tortuous Vessels. Vol. 55 (Ovid Technologies (Wolters Kluwer Health), 2024).	Sakuta, K. et al.	2024	2025-05-10	No	Out of context
438	Safariah, T. D., Kusmawati, D. & Salwa, D. N. LATIHAN MENELAN PADA PASIEN STROKE DENGAN GANGGUAN MENELAN DI RUANG KENANGA RUMAH SAKIT TK II DUSTIRA CIMAHI. (2025).	Safariah, T. D., Kusmawati, D. & Salwa, D. N.	2025	2025-05-10	No	Out of context
439	Rondon, A. et al. Abstract TP149: Development and Implementation of an Algorithm for Early Percutaneous Endoscopic Gastrostomy (PEG) Tube Placement in Acute Stroke Patients. (2025).	Rondon, A. et al.	2025	2025-05-10	No	Out of context
440	Ribo, M. P022 The pulse C study: endovascular treatment of stroke with high frequency cyclic aspiration. (BMJ Publishing Group Ltd., 2024).	Ribo, M.	2024	2025-05-10	No	Out of context
441	Ramage, M. Abstract TP77: Evaluating the Efficacy of EMS Integration and CSC Triage in Improving Stroke Patient Outcomes. Vol. 56 (Ovid Technologies (Wolters Kluwer Health), 2025).	Ramage, M.	2025	2025-05-10	No	Out of context
442	Rakhmatiar, R. & Dwirima, W. PROFILE OF DYSPHAGIA IN ACUTE STROKE PATIENTS. (2024).	Rakhmatiar, R. & Dwirima, W.	2024	2025-05-10	No	Out of context
443	Rahman, S., Sarma, D. K., Das, R. P. & Dutta, N. Acute Ischemic Stroke After Russell’s Viper Snake Bite, Rare Presentation: A Case Report. (2024).	Rahman, S., Sarma, D. K., Das, R. P. & Dutta, N.	2024	2025-05-10	No	Out of context
444	Qiu, H., Luan, X. & Mei, E. High fibrinogen-prealbumin ratio (FPR) predicts stroke-associated pneumonia. Vol. 33 (Elsevier BV, 2024).	Qiu, H., Luan, X. & Mei, E.	2024	2025-05-10	No	Out of context
445	Pinho, J. et al. Swallowing muscle mass contributes to post‐stroke dysphagia in ischemic stroke patients undergoing mechanical thrombectomy. (2024).	Pinho, J. et al.	2024	2025-05-10	No	Out of context
446	Peshwe, K., Li, Y.-H., akram, n., Nouh, A. & Hou, Y. Abstract TP334: Racial Disparities in Functional Outcomes and Stroke Recurrence in Young Patients with Ischemic Stroke. Vol. 56 (Ovid Technologies (Wolters Kluwer Health), 2025).	Peshwe, K., Li, Y.-H., akram, n., Nouh, A. & Hou, Y.	2025	2025-05-10	No	Out of context
447	Perticone, M. E., Manti, A. & Luna, C. M. Prevention of Aspiration: Oral Care, Antibiotics, Others. (2024).	Perticone, M. E., Manti, A. & Luna, C. M.	2024	2025-05-10	No	Out of context
448	Patel, A., Limam, S. & Dharap, A. Abstract DP26: Neuronal eSINE-RNAs modulate post-stroke outcomes in the mouse brain. Vol. 56 (Ovid Technologies (Wolters Kluwer Health), 2025).	Patel, A., Limam, S. & Dharap, A.	2025	2025-05-10	No	Out of context
449	Ostermann, R. & Bianco, T. Abstract TP121: Using Visual Cues to Improve Dysphagia Screening Compliance in Acute Stroke Patients. (2024).	Ostermann, R. & Bianco, T.	2024	2025-05-10	No	Out of context
450	Olalusi, O. et al. Comparison of admitting neutrophil/lymphocyte ratio with baseline NIH stroke scale score in discriminating poor 30-day stroke outcome among Nigerian Africans. (2025).	Olalusi, O. et al.	2025	2025-05-10	No	Out of context
451	Office, B. & Behavior, E. Decision letter for "Early Predictive Value of the Glucose‐to‐Lymphocyte Ratio for the Occurrence of Stroke‐Associated Pneumonia". (Wiley, 2025).	Office, B. & Behavior, E.	2025	2025-05-10	No	Out of context
452	Oam, N., Mey, R., Teav, V., Kong, K. & Suos, S. Renal Function Predicts Outcomes in Ischemic Stroke and Hemorrhagic Stroke. Vol. 13 (International Journal of Science and Research, 2024).	Oam, N., Mey, R., Teav, V., Kong, K. & Suos, S.	2024	2025-05-10	No	Out of context
453	Nigussie, E. W. Burden and determinants of renal dysfunction and in-hospital mortality among acute stroke patients in Ethiopia: A hospital-based observational study. Vol. 103 (2024).	Nigussie, E. W.	2024	2025-05-10	Yes
454	Nigus, M. D. Post stroke aspiration pneumonia, associated factors, and treatment outcome among stroke patients admitted to Tibebe Ghion Specialized Hospital, Bahir Dar, Ethiopia. Vol. 3 (2024).	Nigus, M. D.	2024	2025-05-10	Yes
455	Niessen, A. C. et al. The effect of underlying diseases on pneumonia risk in patients with neurogenic or tumor-related dysphagia: a retrospective cohort study. (2024).	Niessen, A. C. et al.	2024	2025-05-10	No	Out of context
456	Nauman, B. & Tassadaq, N. Role of Swallowing Therapy in Preventing Aspiration Pneumonia in Patients with Stroke having Dysphagia. Vol. 75 (Army Medical College, 2025).	Nauman, B. & Tassadaq, N.	2025	2025-05-10	No	Out of context
457	Najjuma, J. et al. Characterizing stroke presenting to a regional referral hospital before and during the COVID-19 pandemic in Uganda: a retrospective analysis. (2025).	Najjuma, J. et al.	2025	2025-05-10	No	Out of context
458	Miyashita, T., Tsushima, E. & Nagamine, K. Role of Acute Physiotherapy in Bilateral Medial Medullary Infarction: A Case Report. (2024).	Miyashita, T., Tsushima, E. & Nagamine, K.	2024	2025-05-10	No	Out of context
459	Mecha, M. Epidemiology and clinical implications of atrial fibrillation among stroke patients in Ethiopia: a comprehensive systematic review and meta-analysis. Vol. 24 (2024).	Mecha, M.	2024	2025-05-10	No	Out of context
460	Mecha, M. Prevalence of diabetes mellitus among stroke patients in Ethiopia: Systematic review and meta-analysis. Vol. 21 (2024).	Mecha, M.	2024	2025-05-10	No	Out of context
461	Matsumoto, Y. et al. Acute large-vessel occlusion due to an infected thrombus formation induced by invasive sphenoid sinus aspergillosis: illustrative case. (2024).	Matsumoto, Y. et al.	2024	2025-05-10	No	Out of context
462	Markos, S. Challenges Faced and Lessons Learned: The Journey of a 22-Year-Old Male with a Mechanical Heart Valve Complicated by Ischemic Stroke in a Developing Country: A Sub–Saharan Africa Prospect. Vol. 17 (2024).	Markos, S.	2024	2025-05-10	No	Out of context
463	Mamo, B. T. Predictors of pre-hospital delay among stroke patients in Yekatit-12 hospital Addis Ababa, Ethiopia: unmatched case-control study. Vol. 18 (2025).	Mamo, B. T.	2025	2025-05-10	No	Out of context
464	Li, Z., Wang, J., Song, Y., Li, M. & Hong, Z. Clinical efficacy of early identification and traditional Chinese medicine intervention on post-thrombectomy aspiration pneumonia in stroke patients. Vol. 65 (Elsevier BV, 2025).	Li, Z., Wang, J., Song, Y., Li, M. & Hong, Z.	2025	2025-05-10	No	Out of context
465	Li, X. et al. Predictive Value of Serum Inflammatory Factors and FT3 for Stroke-Associated Pneumonia in Patients With Acute Ischemic Stroke. Vol. 30 (Ovid Technologies (Wolters Kluwer Health), 2024).	Li, X. et al.	2024	2025-05-10	No	Out of context
466	Li, X. et al. Association Between the fibrinogen Level and Stroke-Associated Pneumonia in Patients with acute ischemic stroke. (Springer Science and Business Media LLC, 2024).	Li, X. et al.	2024	2025-05-10	No	Out of context
467	Li, K. et al. The impact of physical therapy on dysphagia in neurological diseases: a review. (2024).	Li, K. et al.	2024	2025-05-10	No	Out of context
468	Li, C., Wang, T., Yuan, J., Yuan, L. & You, M. Prediction of stroke-associated pneumonia risk in stroke patients based on interpretable machine learning. (Cold Spring Harbor Laboratory, 2024).	Li, C., Wang, T., Yuan, J., Yuan, L. & You, M.	2024	2025-05-10	No	Out of context
469	Leulseged, H. et al. The discrepancy of antemortem clinical diagnosis and postmortem autopsy diagnosis of lung pathologies in under-five deaths and the reasons for discrepancies: a case series analysis. (2024).	Leulseged, H. et al.	2024	2025-05-10	No	Outcome not reported
470	Lan, B. et al. Abstract WMP54: Detection of Late Complications After Stroke in Younger versus Older Adults With Ischemic Stroke Using Active Surveillance versus Usual Care: A Retrospective Cohort Study. Vol. 55 (Ovid Technologies (Wolters Kluwer Health), 2024).	Lan, B. et al.	2024	2025-05-10	No	Out of context
471	Lamessa, A. Ischemic stroke as the first clinical manifestation of an initially undiagnosed case of Takayasu arteritis in a young woman from Ethiopia: A case report. Vol. 12 (2024).	Lamessa, A.	2024	2025-05-10	No	Out of context
472	Kumar, D. K. et al. Incidence, Risk Factors, and Complications of Dysphagia in Stroke Patients Admitted to Medical Wards at a Tertiary Hospital in South India. (2025).	Kumar, D. K. et al.	2025	2025-05-10	No	Out of context
473	Krongsut, S., Soontornpun, A. & Anusasnee, N. Serial ASPECTS to predict stroke-associated pneumonia after thrombolysis in patients with acute ischemic stroke. Vol. 15 (Frontiers Media SA, 2024).	Krongsut, S., Soontornpun, A. & Anusasnee, N.	2024	2025-05-10	No	Out of context
474	Kovacs, A., Balint, M. V., Béres-Molnár, K. A. & Folyovich, A. Nutritional therapy of post-stroke dysphagia patients, with special reference to the role of dietitians in multidisciplinary teams: A Hungarian study. (2025).	Kovacs, A., Balint, M. V., Béres-Molnár, K. A. & Folyovich, A.	2025	2025-05-10	No	Out of context
475	Komoto, M. et al. Oral Hygiene Status in 88-Year-Olds with a History of Myocardial Infarction and Stroke. (2024).	Komoto, M. et al.	2024	2025-05-10	No	Out of context
476	Kim, Y.-M., Lee, J.-H. & Mun, S. Oral Health Status in Patients with Dysphagia: A Case Series. (2025).	Kim, Y.-M., Lee, J.-H. & Mun, S.	2025	2025-05-10	No	Out of context
477	Kim, M.-S. Approach to Patients with Dysphagia: Clinical Insights. (2025).	Kim, M.-S.	2025	2025-05-10	No	Out of context
478	Kidson, C. R. T., Loh, N. & Syed, Y. A. Mortality in Tuberous Sclerosis Complex in the United Kingdom, 2016–2022. (2025).	Kidson, C. R. T., Loh, N. & Syed, Y. A.	2025	2025-05-10	No	Out of context
479	Khlyustova, M. G. & Krylov, K. Features of nutritional support for dysphagia. The role of a speech therapist. (2024).	Khlyustova, M. G. & Krylov, K.	2024	2025-05-10	No	Out of context
480	Ketema, B. A multicenter prospective study on the prevalence of Post Stroke Delirium and associated risk factors in Addis Ababa, Ethiopia. Vol. 25 (2025).	Ketema, B.	2025	2025-05-10	No	Out of context
481	Kelly, S. & Robins, O. Abstract TP400: Defining The Role Of Cortical Disinhibition In The Development Of Post-stroke Neurologic Complications. Vol. 56 (Ovid Technologies (Wolters Kluwer Health), 2025).	Kelly, S. & Robins, O.	2025	2025-05-10	No	Out of context
482	Kaur, G. et al. Abstract 057: Outcomes in Patients with Aspiration vs Stent Retriever Thrombectomy. Vol. 4 (Ovid Technologies (Wolters Kluwer Health), 2024).	Kaur, G. et al.	2024	2025-05-10	No	Out of context
483	Karunaratne, T., Clavé, P. & Ortega, O. Complications of oropharyngeal dysphagia in older individuals and patients with neurological disorders: insights from Mataró hospital, Catalonia, Spain. (2024).	Karunaratne, T., Clavé, P. & Ortega, O.	2024	2025-05-10	No	Out of context
484	Kanamori, S., Koya, H., Kurata, N. & Ishino, K. Microbial contamination of percutaneous endoscopic gastrostomy tube and nasogastric tube with drug-resistant bacteria. (2025).	Kanamori, S., Koya, H., Kurata, N. & Ishino, K.	2025	2025-05-10	No	Out of context
485	Jones, A. V. D. W. & Leira, E. C. Postdischarge Complications of Stroke. (Springer International Publishing, 2024).	Jones, A. V. D. W. & Leira, E. C.	2024	2025-05-10	No	Out of context
486	Jin, X., Sasaki, Y., Zhai, Q. & Ayata, C. Abstract TP391: CGRP Monoclonal Antibody Does Not Exacerbate Stroke Outcomes in Mice. Vol. 56 (Ovid Technologies (Wolters Kluwer Health), 2025).	Jin, X., Sasaki, Y., Zhai, Q. & Ayata, C.	2025	2025-05-10	No	Out of context
487	Jamróz, B., Sobol, M., Chmielewska-Walczak, J., Milewska, M. & Niemczyk, K. The risk factors for silent aspiration: A retrospective case series and literature review. (2024).	Jamróz, B., Sobol, M., Chmielewska-Walczak, J., Milewska, M. & Niemczyk, K.	2024	2025-05-10	No	Out of context
488	Ishiguchi, H. et al. Incidence and Outcomes of Patients With Early Cardiac Complications After Intracerebral Hemorrhage: A Report From VISTA. Vol. 55 (Ovid Technologies (Wolters Kluwer Health), 2024).	Ishiguchi, H. et al.	2024	2025-05-10	No	Out of context
489	Iqbal, R., Bajwa, A. T. & Jaiswal, V. Abstract WP155: Cancer Related Stroke (CRS) in patients with Brain Metastasis; Prevalence and Outcomes. Vol. 56 (Ovid Technologies (Wolters Kluwer Health), 2025).	Iqbal, R., Bajwa, A. T. & Jaiswal, V.	2025	2025-05-10	No	Out of context
490	Indraswari, F., Yaghi, S. & Khan, F. Sex specific outcomes after ischemic stroke. Vol. 33 (Elsevier BV, 2024).	Indraswari, F., Yaghi, S. & Khan, F.	2024	2025-05-10	No	Out of context
491	Ibrahim*, L. et al. Abstract WP15: Early Neurological Improvement in Ischemic Stroke and Risk of Cardiac Complications. Vol. 55 (Ovid Technologies (Wolters Kluwer Health), 2024).	Ibrahim*, L. et al.	2024	2025-05-10	No	Out of context
492	Ibrahim, A. M. et al. Incidence of mortality and risk factors among adult stroke patients in public hospitals Jigjiga town Somali region, Ethiopia: Cohort study design. (2024).	Ibrahim, A. M. et al.	2024	2025-05-10	No	Out of context
493	Hussein, H. A. & Amen, M. R. Assessment of Acute Complications and Quality of Life in Patients with Ischemic Stroke at Shar Teaching Hospital, Sulaimaniyah, Iraq. Vol. 10 (Naba'a Al-Hayat Foundation for Medical Sciences and Health Care, 2024).	Hussein, H. A. & Amen, M. R.	2024	2025-05-10	No	Out of context
494	Hoad, K. L. et al. Stroke-heart syndrome: Incidence and clinical outcomes of cardiac complications following intracerebral haemorrhage. Vol. 10 (SAGE Publications, 2024).	Hoad, K. L. et al.	2024	2025-05-10	No	Out of context
495	Hata, Y. et al. Impact of Cilostazol Administration on Prevention of Aspiration Pneumonia in Patients With Chronic Limb-Threatening Ischemia. (2024).	Hata, Y. et al.	2024	2025-05-10	No	Out of context
496	Hashmi, A. M. A., Imam, Y., Mansour, O. Y. & Shuaib, A. Accreditation of stroke programs at the MENA + region; between aspiration and reality. Vol. 33 (Elsevier BV, 2024).	Hashmi, A. M. A., Imam, Y., Mansour, O. Y. & Shuaib, A.	2024	2025-05-10	No	Out of context
497	Hashimoto, K. et al. A dysphagia model with denervation of the pharyngeal constrictor muscles in guinea pigs: functional evaluation of swallowing. (2024).	Hashimoto, K. et al.	2024	2025-05-10	No	Out of context
498	Hankiso, M. et al. Ethnoveterinary medicinal plants and their utilization by the people of Soro District, Hadiya Zone, southern Ethiopia. (2024).	Hankiso, M. et al.	2024	2025-05-10	No	Out of context
499	Hamouda, A. Abstract 445: Transradial Versus Transfemoral Access in Diagnostic Cerebral Angiography: A Comprehensive Systematic Review and Meta‐analysis of Clinical Outcomes and Complications. Vol. 4 (Ovid Technologies (Wolters Kluwer Health), 2024).	Hamouda, A.	2024	2025-05-10	No	Out of context
500	Guven, M. E., Tekan, U. Y., Pirdal, B. Z. & Orken, D. N. Understanding definitive and probable stroke-associated pneumonia: Risk factors and clinical outcomes. Vol. 249 (Elsevier BV, 2025).	Guven, M. E., Tekan, U. Y., Pirdal, B. Z. & Orken, D. N.	2025	2025-05-10	No	Out of context
501	Gusev, V. V., Balueva, T. V., Zayceva, O. V. & Smirnov, D. A. Use of botulinum toxin in patients with dysphagia and sialorrhea in acute ischemic stroke. (2025).	Gusev, V. V., Balueva, T. V., Zayceva, O. V. & Smirnov, D. A.	2025	2025-05-10	No	Out of context
502	Guo, L. et al. Design and analysis of a soft bellow-based robot for dysphagia rehabilitation. (2024).	Guo, L. et al.	2024	2025-05-10	No	Out of context
503	Gul, S., Clos, S. & Otite, F. Abstract WP291: Prevalence of Medical Complications in Acute Ischemic Stroke Patients with versus without Cancer. Vol. 56 (Ovid Technologies (Wolters Kluwer Health), 2025).	Gul, S., Clos, S. & Otite, F.	2025	2025-05-10	No	Out of context
504	Grover, A. & Patel, C. Abstract WP265: Stroke Subtypes Drive Distinct Neurological, Cognitive, and Mortality Outcomes in UK Biobank Cohort. Vol. 56 (Ovid Technologies (Wolters Kluwer Health), 2025).	Grover, A. & Patel, C.	2025	2025-05-10	No	Out of context
505	Gonçalves-Pereira, J., Mergulhão, P. & Froes, F. Medications to Modify Aspiration Risk: Those That Add to Risk and Those That May Reduce Risk. (2024).	Gonçalves-Pereira, J., Mergulhão, P. & Froes, F.	2024	2025-05-10	No	Out of context
506	Gobezie, M. Balance impairment and associated factors among stroke survivors in public hospitals of Amhara regional state: a multicenter cross-sectional study. Vol. 24 (2024).	Gobezie, M.	2024	2025-05-10	No	Out of context
507	Gil, B. M., Im, S., Hong, Y. J. & Kang, H. S. Low thoracic skeletal mass index, a novel marker to predict recurrence of aspiration pneumonia in the elderly stroke patients. Vol. 19 (Public Library of Science (PLoS), 2024).	Gil, B. M., Im, S., Hong, Y. J. & Kang, H. S.	2024	2025-05-10	No	Out of context
508	Getie, A. et al. Treatment outcomes, types, risk factors, and common manifestations of stroke among admitted stroke patients in Ethiopia: Systematic review and meta-analyses. Vol. 33 (Elsevier BV, 2024).	Getie, A. et al.	2024	2025-05-10	No	Systematic review
509	Getie, A., Ayalneh, M., Bimerew, M. & Wondmieneh, A. Aspiration pneumonia among stroke patients in Ethiopia: Systematic review and meta-analysis. Vol. 28 (Elsevier BV, 2024).	Getie, A., Ayalneh, M., Bimerew, M. & Wondmieneh, A.	2024	2025-05-10	No	Systematic review
510	Farhoudi, M., Gilani, N., Bahari, A. & Sadeghi-Hokmabadi, E. Epidemiologic Depiction of Main Risk Factors of Brain Stroke in East Azerbaijan Province (The Northwest of Iran): A Hospital-Based Study. (2024).	Farhoudi, M., Gilani, N., Bahari, A. & Sadeghi-Hokmabadi, E.	2024	2025-05-10	No	Out of context
511	Eto, F. et al. Oral condition at admission predicts functional outcomes and hospital-acquired pneumonia development among acute ischemic stroke patients. Vol. 28 (Springer Science and Business Media LLC, 2024).	Eto, F. et al.	2024	2025-05-10	No	Out of context
512	Ershov, V. THE EFFECTIVENESS OF SPECIALIZED NUTRITIONAL MIXTURES IN RESTORING SWALLOWING FUNCTION IN PATIENTS WITH DYSPHAGIA IN THE ACUTE PERIOD OF STROKE. (2025).	Ershov, V.	2025	2025-05-10	No	Out of context
513	Elhefnawy, M. et al. Prevalence of Stroke-Associated Pneumonia and Its Predictors Among Hyperglycaemia Patients During Acute Ischemic Stroke. (Springer Science and Business Media LLC, 2024).	Elhefnawy, M. et al.	2024	2025-05-10	No	Out of context
514	Dunne, T. et al. Abstract WMP78: Dynamic Predictive Model for Gastrostomy Tube Placement after Acute Ischemic Stroke: A Single Center Study. (2025).	Dunne, T. et al.	2025	2025-05-10	No	Out of context
515	Dolgova, I. N., Santikova, L. V. & Chipova, D. T. Relationship between stroke-associated pneumonia and long-term outcomes of ischemic stroke. Vol. 125 (Media Sphere Publishing House, 2025).	Dolgova, I. N., Santikova, L. V. & Chipova, D. T.	2025	2025-05-10	No	Out of context
516	Dewi, A. F., Rahayu, U. B. & Subandi. Exercise for Dysphagia Pasca Stroke : A Literature Review. (2025).	Dewi, A. F., Rahayu, U. B. & Subandi.	2025	2025-05-10	No	Out of context
517	Demile, M. Determinants of stroke among adult hypertension patients in dessie comprehensive specialized hospital and Kombolcha general hospital, Amhara, Ethiopia: A case-control study. Vol. 20 (2025).	Demile, M.	2025	2025-05-10	No	Outcome not reported
518	Debebe, E. Y. Prevalence and associated factors of post-stroke depression among patients on follow-up at medical referral clinics of Bahir Dar city public specialized hospitals. Vol. 24 (2024).	Debebe, E. Y.	2024	2025-05-10	No	Out of context
519	Chen, Q. et al. Comparison of the efficacy and tolerability of different repetitive transcranial magnetic stimulation modalities for post-stroke dysphagia: a systematic review and Bayesian network meta-analysis protocol. (2024).	Chen, Q. et al.	2024	2025-05-10	No	Out of context
520	Che, F. et al. Prevalence and Impact of Medical Complications on Clinical Outcomes in Acute Ischemic Stroke Patients After Endovascular Therapy – Data From a Comprehensive Stroke Unit in China. Vol. 182 (Elsevier BV, 2024).	Che, F. et al.	2024	2025-05-10	No	Out of context
521	Chahboun, B., Kaba, O., aidouni, G. E., Bkiyar, H. & Housni, B. Pneumosinus Dilatans of the Frontal and Ethmoidal Sinuses Revealed by Conscience Disorder and Respiratory Distress: Case Report and Literature Review. (2024).	Chahboun, B., Kaba, O., aidouni, G. E., Bkiyar, H. & Housni, B.	2024	2025-05-10	No	Out of context
522	Búřilová, P., Melišková, M., Búřil, J., Haršány, M. & Pokorná, A. The Use of Screening Tests in Differential Diagnosis in Nursing Care. (2024).	Búřilová, P., Melišková, M., Búřil, J., Haršány, M. & Pokorná, A.	2024	2025-05-10	No	Out of context
523	Birhanu, A. M. Falciparum malaria with haemorrhagic stroke in a 26-year male patient: report of a rare case. Vol. 23 (2024).	Birhanu, A. M.	2024	2025-05-10	No	Out of context
524	Bi, Y. et al. Endovascular treatment of ruptured basilar artery trunk aneurysms: complications and long-term outcomes. Vol. 33 (Elsevier BV, 2024).	Bi, Y. et al.	2024	2025-05-10	No	Out of context
525	Berehan, H. B. Exploring functional abilities and competing risks among stroke patients: a longitudinal and survival analysis study at Felege Hiwot Referral Hospital, Ethiopia. Vol. 14 (2024).	Berehan, H. B.	2024	2025-05-10	No	Out of context
526	Beavis, J. & Goncer, T. Abstract TP147: Aspirin and Aspiration: Improving swallow screen compliance with alliteration as a cognitive cue. Vol. 56 (Ovid Technologies (Wolters Kluwer Health), 2025).	Beavis, J. & Goncer, T.	2025	2025-05-10	No	Out of context
527	Bauknight, W. M., Noorani, S. & Ansari, S. Abstract 365: Peri‐Procedural Complications, Clinical Outcomes and Recurrence/Retreatment Rates After Endovascular versus Microsurgical Treatment of Intracranial Aneurysms: A Real‐World Assessment from the NQVI‐QOD Cerebral Aneurysm Registry. Vol. 4 (Ovid Technologies (Wolters Kluwer Health), 2024).	Bauknight, W. M., Noorani, S. & Ansari, S.	2024	2025-05-10	No	Out of context
528	Ayehu, G. W. Poor sleep quality and its determinants among stroke survivors in Northwest Ethiopia. Vol. 15 (2025).	Ayehu, G. W.	2025	2025-05-10	Yes
529	Austin, H. & Sharma, S. Abstract TP127: Isolation and Stroke: A Retrospective Analysis of Outcomes Amidst Solitude. Vol. 56 (Ovid Technologies (Wolters Kluwer Health), 2025).	Austin, H. & Sharma, S.	2025	2025-05-10	No	Out of context
530	Aung, K. How does thrombo-aspiration compare with stent-retrieval thrombectomy for adults with acute ischemic stroke? , (Wiley, 2024).	Aung, K.	2024	2025-05-10	No	Out of context
531	Arthur, M., Penn, D., Wright, P. & Lebovitz, J. Abstract 323: Lyme Neuroborreliosis Presenting with CNS Vasculitis, Subarachnoid Hemorrhage, and Rupture of a PICA Aneurysm: A Case Report. (2024).	Arthur, M., Penn, D., Wright, P. & Lebovitz, J.	2024	2025-05-10	No	Out of context
532	Arega, B., Mengistu, M. D., Mersha, A. & Agunie, A. Evaluation of hospital quality of care outcomes in a teaching hospital in Ethiopia: a retrospective database study. (2024).	Arega, B., Mengistu, M. D., Mersha, A. & Agunie, A.	2024	2025-05-10	No	Out of context
533	Appunni, S. et al. Aspiration Pneumonia: An Updated Review on Risk Factors, Diagnosis, and Management. (2025).	Appunni, S. et al.	2025	2025-05-10	No	Out of context
534	Aoki, T., Morisako, T., Takahashi, M., Isozumi, T. & Murakami, M. Cerebral air embolism caused by aspiration pneumonia: A case report. Vol. 33 (Elsevier BV, 2024).	Aoki, T., Morisako, T., Takahashi, M., Isozumi, T. & Murakami, M.	2024	2025-05-10	No	Out of context
535	Alexander, M. et al. Abstract 231: Comparison of Device Costs and Recanalization Results for Mechanical Thrombectomy performed with the Monopoint Aspiration System, Conventional Contact Aspiration, or Combined Stentreiver/Aspiration. Vol. 4 (Ovid Technologies (Wolters Kluwer Health), 2024).	Alexander, M. et al.	2024	2025-05-10	No	Out of context
536	Alemu, C. Time to death and its determinant factors of stroke patients at Gambella General Hospital, Gambella, Ethiopia. Vol. 29 (2024).	Alemu, C.	2024	2025-05-10	No	Out of context
537	Al-Salihi, M. M. et al. Outcomes of stroke patients undergoing percutaneous endoscopic gastrostomy: a systematic review and meta-analysis. (2024).	Al-Salihi, M. M. et al.	2024	2025-05-10	No	Out of context
538	ahmed, s. E. The Relationship between Early Dysphagia Screening and Incidence of Pneumonia among Acute Stroke Patients. (2024).	ahmed, s. E.	2024	2025-05-10	No	Out of context
539	Ahamed, A. M. et al. Impact of oral hygiene interventions on oral flora in stroke and comatose patients at tertiary hospital, Shendi, Sudan. (2025).	Ahamed, A. M. et al.	2025	2025-05-10	No	Out of context
540	Addisu, Z. D. & Mega, T. A. Predictors of Hospital Stay After Acute Ischemic Stroke in Hospitalized Patients: Retrospective‐Cohort Study. (2025).	Addisu, Z. D. & Mega, T. A.	2025	2025-05-10	Yes
541	Ackah, M. et al. 30-day in-hospital stroke case fatality and significant risk factors in sub-Saharan–Africa: A systematic review and meta-analysis. (2024).	Ackah, M. et al.	2024	2025-05-10	No	Out of context
542	Acevedo, A. A. F., Oleo, M. A. d. & Reyes, M. R. Leuko-glycemic Index as a Predictor of Acute Intrahospital Complications in Adults with Ischemic Stroke in the Salvador Bienvenido Gautier Hospital in the Dominican Republic. (2025).	Acevedo, A. A. F., Oleo, M. A. d. & Reyes, M. R.	2025	2025-05-10	No	Out of context
543	Abujaber, A. A., Yaseen, S., Nashwan, A. J., Akhtar, N. & Imam, Y. Prediction of stroke-associated hospital-acquired pneumonia: Machine learning approach. Vol. 34 (Elsevier BV, 2025).	Abujaber, A. A., Yaseen, S., Nashwan, A. J., Akhtar, N. & Imam, Y.	2025	2025-05-10	No	Out of context
544	Abissegue, G. A systematic review of the epidemiology and the public health implications of stroke in Sub-Saharan Africa. Vol. 33 (2024).	Abissegue, G.	2024	2025-05-10	No	Out of context
545	Abebe, T. B., Ayana, D. I., Bedada, D. G. & Weldeyes, E. G. Herbicide poisoning causing multiple colonic perforations: case report. (2025).	Abebe, T. B., Ayana, D. I., Bedada, D. G. & Weldeyes, E. G.	2025	2025-05-10	No	Out of context
546	Abas, Z. In-hospital mortality and its associated factors among hospitalized stroke patients at public hospitals of Eastern Ethiopia. Vol. 24 (2024).	Abas, Z.	2024	2025-05-10	Yes
547	Sex Differences in TIA Outcomes: Balancing Diagnosis, Treatment, and Risks. (Ovid Technologies (Wolters Kluwer Health), 2025).		2025	2025-05-10	No	Out of context
548	Sex Differences in Outcomes of DAPT for Patients With Mild-to-Moderate Stroke or High-Risk TIA. (Ovid Technologies (Wolters Kluwer Health), 2025).		2025	2025-05-10	No	Out of context
549	Brain and Beauty. Facial Filler Injection Brain Complications: A Case Report. Vol. 8 (Gavin Publishers, 2025).		2025	2025-05-10	No	Out of context
550	Review for "Early Predictive Value of the Glucose‐to‐Lymphocyte Ratio for the Occurrence of Stroke‐Associated Pneumonia". (Wiley, 2025).		2025	2025-05-10	No	Out of context
551	Haptoglobin Prevents Early Brain Damage and Complications of Subarachnoid Hemorrhage in Mice. (Ovid Technologies (Wolters Kluwer Health), 2025).		2025	2025-05-10	No	Out of context
552	A Decade of Delays: How Socioeconomic Factors Impact Stroke Treatment Times and Outcomes. (Ovid Technologies (Wolters Kluwer Health), 2025).		2025	2025-05-10	No	Out of context
553	Article Commentary: “Incidence and Outcomes of Patients With Early Cardiac Complications After Intracerebral Hemorrhage”. (Ovid Technologies (Wolters Kluwer Health), 2025).		2025	2025-05-10	No	Out of context
554	Article Commentary: “Long-Term Outcomes in Patients With Spontaneous Cerebellar Hemorrhage”. (Ovid Technologies (Wolters Kluwer Health), 2024).		2024	2025-05-10	No	Out of context
555	Supplemental Information 3: The R script for the stroke analysis, detailing the methodologies employed for analyzing stroke incidence and outcomes, along with relevant statistical models. (PeerJ, 2024).		2024	2025-05-10	No	Out of context
556	Stress, Acute or Chronic: An Influencer on Poststroke Functional Outcomes. (Ovid Technologies (Wolters Kluwer Health), 2024).		2024	2025-05-10	No	Out of context
557	Article Commentary: “Outcomes of Bridging Intravenous Thrombolysis Versus Endovascular Therapy Alone in Late-Window Acute Ischemic Stroke”. (Ovid Technologies (Wolters Kluwer Health), 2024).		2024	2025-05-10	No	Out of context
558	Microvascular Perfusion Abnormalities After Successful Endovascular Treatment in Acute Ischemic Stroke — An Indicator of Functional Outcomes. (Ovid Technologies (Wolters Kluwer Health), 2024).		2024	2025-05-10	No	Out of context
559	Article Commentary: “Cerebrovascular Complications Associated With Iatrogenic Fungal Meningitis Following Surgical Procedures in Mexico”. (Ovid Technologies (Wolters Kluwer Health), 2024).		2024	2025-05-10	No	Out of context
560	Do Higher Transferrin Saturation and Iron Levels Cause Poorer Functional Outcomes in Ischemic Stroke? , (Ovid Technologies (Wolters Kluwer Health), 2024).		2024	2025-05-10	No	Out of context
561	Crude association to identify risk factors associated with stroke-associated pneumonia in AIS patients (LMR &lt; 4). (PeerJ, 2024).		2024	2025-05-10	No	Out of context
562	Article Commentary: “Cerebellar Stroke Score and Grading Scale for the Prediction of Mortality and Outcomes in Ischemic Cerebellar Stroke”. (Ovid Technologies (Wolters Kluwer Health), 2024).		2024	2025-05-10	No	Out of context
563	The Interplay of Acute Ischemic Stroke and ST-Elevation Myocardial Infarction on Outcomes. (Ovid Technologies (Wolters Kluwer Health), 2024).		2024	2025-05-10	No	Out of context
564	Article Commentary: “Sex Differences in Outcomes of Late-Window Endovascular Stroke Therapy”. (Ovid Technologies (Wolters Kluwer Health), 2024).		2024	2025-05-10	No	Out of context
565	The relationship between lymphocyte-to-monocyte ratio level and the incidence of stroke-associated pneumonia. (PeerJ, 2024).		2024	2025-05-10	No	Out of context
566	Pivoting to Patient-Reported Outcomes in Pivotal Acute Stroke Trials. (Ovid Technologies (Wolters Kluwer Health), 2024).		2024	2025-05-10	No	Out of context
567	Informal Caregiving and Adverse Outcomes in Stroke Survivors. (Ovid Technologies (Wolters Kluwer Health), 2024).		2024	2025-05-10	No	Out of context
568	Table 1: Baseline characteristics of participants according to stroke-associated pneumonia. (PeerJ, 2024).		2024	2025-05-10	No	Out of context
569	Article Commentary: “Metoclopramide to Prevent Pneumonia in Patients With Stroke and a Nasogastric Tube”. (Ovid Technologies (Wolters Kluwer Health), 2024).		2024	2025-05-10	No	Out of context
