# Supplementary material for: Prevalence of aspiration pneumonia among stroke patients in Ethiopia: A systematic review and meta-analysis
Source: PLOS Glob Public Health. 2025 Jul 17;5(7):e0004869. doi: 10.1371/journal.pgph.0004869 (PMC12270159; doi:10.1371/journal.pgph.0004869)
Supplement: S2 Table — (XLSX) [file pgph.0004869.s007.xlsx]

## Sheet: AP
		Data extraction format
		Data Extractors: Assefa Andargie Kassa & Getahun Gebre Bogale
Study ID	Authors	Publication status	Journal/ Database	Year Published/ Posted	Study Design	Region	Setting	Data source	Study period	Primary outcome studied	% of Male	% of Female	% of Urban	% of Rural	Mean age	% of Ischemic	% of Hemorrhagic	Sample size (N)	Aspiration Pneumonia	Prevalence of AP (%)	Quality assessment score (%)	Rate
1	Abdella SG. et al	Preprint	Research Square	2019	Retrospective Cross-sectional	Amhara	University of Gondar Hospital	Patient record	July 1, 2015 - September 20, 2017	In-hospital death	49.7	50.3	35.1	64.9	65	60.3	39.7	151	45	29.8013	77.78	Moderate
2	Adem F. et al	Published	SAGE Open Medicine	2023	Retrospective Cross-sectional	Harari	Hiwot Fana Hospital	Patient record	October 2017 - October 2019	In-hospital death	61.6	38.4	NR	NR	60.32	43.75	56.25	112	39	34.8214	55.56	Low
3	Asgedom SW. et al	Published	Journal of Stroke and Cerebrovascular Diseases	2020	Retrospective Cross-sectional	Tigray	Ayder Hospital	Patient record	September 2018 to September 2019	Medical complications, death	41.7	58.3	46.8	53.2	61.2	55.6	44.4	216	92	42.5926	88.89	High
4	Asres AK. et al	Published	International Journal of Africa Nursing Sciences	2020	Retrospective Cross-sectional	Addis Ababa	Tikur Anbessa Hospital	Patient record	July 1/2015 to Feb 30/2018	Stroke prevalence, nursing management and outcomes	57.1	42.9	NR	NR	52.49	51.2	37.6	170	18	10.5882	55.56	Low
5	Ayehu GW. et al	Published	Frontiers in Neurology	2022	Cross-sectional	Amhara	University of Gondar Hospital,Tibebe Ghion Hospital, and Felege Hiwot Hospital	Patient record and interview	December 2020-June 2021	Risk profile, and clinical presentation	46.75	53.25	31.6	68.4	61	60.29	39.71	554	160	28.8809	66.67	Moderate
6	Ayele ZA. et al	Published	Frontiers in Stroke	2023	Retrospective Cross-sectional	Harari	Hiwot Fana Hospital	Patient record	January 2019 to June 2021	Poor treatment outcome	62.8	37.2	29	71	54.7	58.6	41.4	290	110	37.931	66.67	Moderate
7	Bekele F. et al	Published	International Journal of Africa Nursing Sciences	2023	Cross-sectional	Oromia	Mettu Karl Hospital and Bedele Hospital	Patient record	April 1, 2020 - March 31, 2022	Stroke treatment outcome	63	37	37.8	62.2	57.9	64.4	25.2	135	17	12.5926	55.56	Low
8	Beyene N. et al	Published	Patient Related Outcome Measures	2021	Retrospective Cross-sectional	Oromia	Jimma University Medical Center	Patient record	February 2014 to March 2017	Stroke treatment outcome	72.5	27.5	42	58	57.3	73.2	26.8	153	46	30.0654	55.56	Low
9	Fekadu G. et al	Published	Annals of Medicine and Surgery	2019	Prospective Cohort	Oromia	Jimma University Medical Center	Patient record and interview	March 10 to July 10, 2017	Stroke management and complications	62.9	37.1	27.6	72.4	55.14	51.7	48.3	116	23	19.8276	88.89	High
10	Gadisa DA. et al	Published	Vascular Health and Risk Management	2020	Retrospective Cross-sectional	Oromia	Ambo University Referral Hospital	Patient record	April 2016 to May 2019	Stroke treatment outcome	49.5	50.5	36	64	63.4	80.2	18	111	24	21.6216	88.89	High
11	Gidey K. et al	Published	International Journal of General Medicine	2023	Prospective Cohort	Tigray	Ayder Hospital	Patient record and interview	November 1, 2017 to October 31, 2018	Stroke characteristics, risk factors and mortality	42.6	57.4	53.7	46.3	64.3	62.9	37.1	272	32	11.7647	66.67	Moderate
12	Greffie ES. et al	Published	Clinical Medicine Research	2015	Retrospective Cohort	Amhara	University of Gondar Hospital	Patient record	June 2010- May 2013	Clinical pattern, risk factors and outcomes of stroke	46.9	53.1	55.4	44.6	68	69.4	30.6	98	19	19.3878	66.67	Moderate
13	Gufue ZH.et al	Published	Vascular Health and Risk Management	2020	Retrospective Cohort	Tigray	Ayder Hospital	Patient record	March 1, 2012-February 28, 2019	Stroke survival	50.1	49.9	56.7	43.3	64.3	56.6	43.4	503	183	36.3817	88.89	High
14	Kefale B. et al	Published	BMJ Open	2020	Retrospective Cross-sectional	Amhara	Felege Hiwot Hospital	Patient record	2015–2019	Stroke treatment outcomes	53.1	46.9	46.6	53.4	61.08	65.7	31.5	597	125	20.938	88.89	High
15	Lidetu T. et al	Published	International Journal of General Medicine	2023	Retrospective Cohort	Amhara	Felege Hiwot Hospital	Patient record	July 2017 to June 2021	Incidence of aspiration pneumonia	60.21	39.79	22.9	77.1	67	69.01	30.99	568	131	23.0634	100	High
16	Mamushet Y. et al	Published	Ethiopian Medical Journal	2015	Prospective Cohort	Addis Ababa	Tikur Anbesa Specialized Hospital, Bethel Hospital and Zewditu Memorial Hospital	Patient record and interview	June 2008 - February 2009	Medical and neurological complications of stroke	60.6	39.4	NR	NR	52.76	60.5	39.4	71	24	33.8028	55.56	Low
17	Mosisa W. et al	Published	Vascular Health and Risk Management	2023	Retrospective Cohort	Oromia	Jimma University Medical Center	Patient record	April 1, 2017 to March 31, 2022	Stroke mortality	62.29	37.71	40.63	59.38	55.43	54.58	45.42	480	127	26.4583	88.89	High
18	Mulugeta H. et al	Published	he Egyptian Journal of Neurology, Psychiatry and Neurosurgery	2020	Retrospective Cohort	Amhara	Debre Markos Referral Hospital	Patient record	March 2017 to April 2019	Magnitude, risk factors and outcomes of stroke	46.3	53.7	46.3	46.3	58.3	50	30	162	32	19.7531	66.67	Moderate
19	Teshome B. et al	Unpublished (Thesis)		2023	Cross-sectional	Sidama	Hawassa Comprehensive Specialized Hospital	Patient record	September 11, 2021 to September 11, 2022	Treatment outcome of stroke	58.6	41.4	40.6	59.4	56.14	42.9	57.1	266	47	17.6692	88.89	High
20	Wubshet A. et al	Published	Pan African Medical Journal	2023	Prospective Cohort	Oromia	Jimma Medical Center	Patient record	July 1, 2020, to January 31, 2021	Stroke clinical characteristics and short term outcomes	52.9	47.1	60.1	39.9	57	48.4	51.6	153	32	20.915	55.56	Low
21	Zewudie AZ. et al	Published	Stroke Research and Treatment	2020	Retrospective Cross-sectional	Oromia	Jimma Medical Center	Patient record	February 1st, 2016 to March 30th, 2018	Stroke treatment outcome	67.3	32.7	35.1	64.9	62.33	70.9	29.1	220	16	7.27273	77.78	Moderate
22	Abas Z. et al	Published	BMC Cardiovascular Disorders	2024	Retrospective cohort	Harari	Hiwot Fana Comprehensive Specialized University Hospital (HFCSUH), and Jugal General Hospital (JGH)	Patient record	September 2016 to August 2022 G.C.	Mortality	62.5	37.5	51.1	48.9	61.02	64.6	35.4	395	169	42.7848	88.89	High
23	Addisu, ZD. Et al	Published	Cardiology Research and Practice	2025	Retrospective cohort	Amhara	Tibebe Ghion and Felege Hiwot hospitals	Patient record	November 2018 to November 2021	Length of stay	59.7	40.3	34.5	65.5	66.07	100	0	278	57	20.5036	66.67	Moderate
24	Ayehu, GW. et al	Published	Scientific Reports	2025	Retrospective cohort	Amhara	University of Gondar Referral Hospital located in Gondar and Tibebe Ghion Comprehensive Specialized Hospital and Felege Hiwot Referral Hospital	Patient record and interview	June 2022 to December 2022	Poor sleep quality	44	56	32.27	67.73	61.3	67.7	32.3	403	82	20.3474	66.67	Moderate
25	Nigus, MD. et al	Published	Frontiers in Stroke	2024	Retrospective Cross-sectional	Amhara	Tibebe Ghion Comprehensive Specialized Hospital	Patient records	January 1st, 2019, and December 30, 2020	Post stroke Aspiration Pneumonia	55.8	44.2	42.1	57.9	61.15	60.3	39.7	242	56	23.1405	100	High
26	Nigussie, EW. et al	Published	Medicine	2024	Cross-sectional	Oromia	Jimma Medical Center	Patient record and interview	December 5, 2023, to March 15, 2024	Renal dysfunction and in-hospital mortality	64.5	34.5	34	66	60.5	58	42	200	71	35.5	66.67	Moderate
27	Hussein, D	Preprint	Research Square	2024	Case-control	Oromia	Shashamane comprehensive specialized hospital, Melka Oda general hospital	Patient records	January 30, 2021 to January 30, 2023	In-hospital death	59.8	40.2	38.2	61.8	59.7	58.8	29.9	204	47	23.0392	88.89	High
						NR	Not Reported

## Sheet: Sheet1
Study name	N	Cases	Qi
Abdella SG. et al	151	45	0.298013
Adem F. et al	112	39	0.348214
Asgedom SW. et al	216	92	0.425926
Asres AK. et al	170	18	0.105882
Ayehu GW. et al	554	160	0.288809
Ayele ZA. et al	290	110	0.37931
Bekele F. et al	135	17	0.125926
Beyene N. et al	153	46	0.300654
Fekadu G. et al	116	23	0.198276
Gadisa DA. et al	111	24	0.216216
Gidey K. et al	272	32	0.117647
Greffie ES. et al	98	19	0.193878
Gufue ZH.et al	503	183	0.363817
Kefale B. et al	597	125	0.20938
Lidetu T. et al	568	131	0.230634
Mamushet Y. et al	71	24	0.338028
Mosisa W. et al	480	127	0.264583
Mulugeta H. et al	162	32	0.197531
Teshome B. et al	266	47	0.176692
Wubshet A. et al	153	32	0.20915
Zewudie AZ. et al	220	16	0.0727273
Abas Z. et al	395	169	0.427848
Addisu, ZD. Et al	278	57	0.205036
Ayehu, GW. et al	403	82	0.203474
Hussein, D	204	47	0.230392
Nigus, MD. et al	242	56	0.231405
Nigussie, EW. et al	200	71	0.355
